# Supplementary material for: The Mcu1 mitochondrial protein coordinates TCA cycle enzymes to modulate phenotypic switching and commensalism in Candida albicans
Source: Virulence. 2026 Aug 2;17(1):2711487. doi: 10.1080/21505594.2026.2711487 (PMC13432846; doi:10.1080/21505594.2026.2711487)
Supplement: Dataset S1.xlsx [file KVIR_A_2711487_SM2632.xlsx]

## Sheet: Protein expression profiles
ProteinID	Gene	Description	Pvalue	Log2FC	Adj_Pvalue	Log2_WT_1	Log2_WT_2	Log2_WT_3	Log2_WT_4	Log2_MCU1_1	Log2_MCU1_2	Log2_MCU1_3	Log2_MCU1_4
A0A1D8PEH5	AOX2	Alternative oxidase	1.09315e-06	8.56713	0.000116791	10.8288	10.8288	10.8288	10.8288	19.212	19.5384	19.4077	19.4259
A0A1D8PR81	SAP190	Uncharacterized protein	7.12649e-07	7.99499	9.7774e-05	10.8288	10.8288	10.8288	10.8288	18.9657	18.8037	18.699	18.827
A0A1D8PDL5	GSL1	1,3-beta-D-glucan-UDP glucosyltransferase	3.83109e-08	7.58602	3.70839e-05	10.8288	10.8288	10.8288	10.8288	18.437	18.4477	18.3595	18.4153
B9W6W1	LSC1	Succinate--CoA ligase [ADP-forming] subunit alpha, mitochondrial	0.00590189	7.32927	0.0306396	10.8288	10.8288	10.8288	10.8288	18.5941	19.9374	18.9499	15.151
A0A1D8PPM9	OYE23	Oye23p	9.08206e-05	7.21209	0.00164336	10.8288	10.8288	10.8288	10.8288	17.3813	18.0839	18.1048	18.5936
C4YJ92	RPN9	PCI domain-containing protein	9.40258e-05	7.08507	0.00168299	10.8288	10.8288	10.8288	10.8288	17.9718	18.1799	18.3046	17.1993
B9WDQ3	orf19.284	Uncharacterized protein	5.36694e-08	6.97311	3.70839e-05	10.8288	10.8288	10.8288	10.8288	17.8024	17.8277	17.7447	17.833
A0A1D8PCH1	orf19.3332	ArAE_2 domain-containing protein	2.66902e-06	6.5427	0.000199489	10.8288	10.8288	10.8288	10.8288	17.5412	17.1997	17.3766	17.3687
B9W6Q8	orf19.3296	Uncharacterized protein	5.10452e-06	6.28956	0.000285394	10.8288	10.8288	10.8288	10.8288	17.0523	17.0118	17.0428	17.3667
C4YGH4	OYE32	Oxidored_FMN domain-containing protein	9.93773e-05	6.21493	0.00172316	10.8288	10.8288	10.8288	10.8288	16.5753	17.1858	16.8225	17.5916
B9WCL7	orf19.1404	tRNA-dihydrouridine synthase, putative	3.95412e-06	6.19467	0.00024291	10.8288	10.8288	10.8288	10.8288	16.81	17.1473	17.1074	17.0293
Q59MV9	YHB1	Flavohemoprotein	4.44425e-05	5.94599	0.00104314	10.8288	10.8288	10.8288	10.8288	17.205	16.6434	16.4414	16.8095
B9W8J0	DRG1	Uncharacterized protein	0.0163174	5.84051	0.0619814	10.8288	10.8288	10.8288	10.8288	17.8632	13.9409	15.5605	19.3128
B9WGE6	AGP3	General amino acid permease, putative	8.75096e-06	5.61916	0.000365411	10.8288	10.8288	10.8288	10.8288	16.6118	16.4006	16.5618	16.2178
C4YD33	orf19.4880	Uncharacterized protein	0.00214221	5.49875	0.0149714	10.8288	10.8288	10.8288	10.8288	15.475	16.6648	17.7409	15.4296
C4YH43	orf19.1427	MFS domain-containing protein	2.60775e-05	5.4688	0.000733116	10.8288	10.8288	10.8288	10.8288	16.2023	16.2679	16.0698	16.6506
Q5AA40	CHS7	Chitin synthase export chaperone	9.2915e-05	5.32924	0.00166912	10.8288	10.8288	10.8288	10.8288	16.4119	16.2407	16.368	15.6117
A0A0K6G969	MCM1	Transcription factor of morphogenesis MCM1 [Candida albicans SC5314]	0.000973722	5.31289	0.00867657	10.8288	10.8288	10.8288	10.8288	16.8057	16.301	16.5004	14.9598
C4YNL1	OYE22	Oxidored_FMN domain-containing protein	6.55358e-05	5.23368	0.00131605	10.8288	10.8288	10.8288	10.8288	15.9282	16.4556	16.1677	15.6986
C4YGG2	orf19.3120	ABC transporter domain-containing protein	5.94028e-06	5.1745	0.000299231	10.8288	10.8288	10.8288	10.8288	15.8563	16.1519	16.0989	15.9063
C4YE11	orf19.6263	MFS domain-containing protein	8.6929e-07	5.15906	0.000104457	10.8288	10.8288	10.8288	10.8288	16.0916	15.9143	15.9894	15.9562
B9W958	orf19.985	Uncharacterized protein	0.00011766	5.115	0.00193226	10.8288	10.8288	10.8288	10.8288	15.416	16.3409	16.0378	15.9807
B9WIV0	orf19.3481	ATP-dependent RNA helicase, mitochondrial, putative	1.31878e-07	4.95387	4.12e-05	10.8288	10.8288	10.8288	10.8288	15.834	15.7733	15.7405	15.7831
B9W961	DJP1	J domain-containing protein	2.37794e-06	4.9432	0.000190849	10.8288	10.8288	10.8288	10.8288	15.7513	15.7881	15.8971	15.6516
A0A1D8PL16	OPT7	Opt7p	6.08269e-05	4.85712	0.00127638	10.8288	10.8288	10.8288	10.8288	16.0931	15.4061	15.6807	15.564
C4YQ52	THI6	4-methyl-5-beta-hydroxyethylthiazole kinase	2.35071e-06	4.85011	0.000190849	10.8288	10.8288	10.8288	10.8288	15.5552	15.7256	15.6504	15.7846
C4YRU4	GLN3	GATA-type domain-containing protein	0.000172782	4.72578	0.00253618	10.8288	10.8288	10.8288	10.8288	15.233	15.2776	15.5955	16.1123
A0A1D8PF96	orf19.1169	J domain-containing protein	0.000128325	4.68646	0.00205876	10.8288	10.8288	10.8288	10.8288	15.4457	15.8755	15.7019	15.038
B9W7H3	Cd36_03730	Uncharacterized protein	1.01491e-05	4.67609	0.000394545	10.8288	10.8288	10.8288	10.8288	15.5776	15.5111	15.2863	15.6447
B9WMY4	PMT5	Dolichyl-phosphate-mannose--protein mannosyltransferase	4.75231e-06	4.6311	0.000278206	10.8288	10.8288	10.8288	10.8288	15.5648	15.4636	15.2915	15.5198
B9W8R4	HEM14	oxygen-dependent protoporphyrinogen oxidase	6.28973e-05	4.61494	0.00130407	10.8288	10.8288	10.8288	10.8288	15.4192	15.2194	15.288	15.8486
Q5A933	orf19.3301	Ubiquitin-binding SDF ubiquitin ligase complex subunit	1.00266e-06	4.60764	0.000114428	10.8288	10.8288	10.8288	10.8288	15.5074	15.4867	15.3854	15.3664
C4YMA4	orf19.1849	U3 small nucleolar RNA-associated protein 25	7.1229e-05	4.57996	0.00138451	10.8288	10.8288	10.8288	10.8288	15.7882	15.4313	15.3318	15.0839
C4YEA6	orf19.425	RF_PROK_I domain-containing protein	5.76755e-05	4.54977	0.00122725	10.8288	10.8288	10.8288	10.8288	15.3981	15.1064	15.2674	15.7426
A0A1D8PMM8	orf19.3139	Uncharacterized protein	0.000451693	4.54441	0.00501714	10.8288	10.8288	10.8288	10.8288	16.1014	15.0241	14.915	15.4525
B9WKV9	BOI2	Protein Boi2, putative	2.21805e-06	4.54401	0.00018395	10.8288	10.8288	10.8288	10.8288	15.2459	15.4573	15.4133	15.375
P32782	PDE1	3',5'-cyclic-nucleotide phosphodiesterase	2.59968e-06	4.52861	0.000199016	10.8288	10.8288	10.8288	10.8288	15.4809	15.3409	15.2482	15.3598
S5TEP2	cox1-I3	LAGLIDADG_2 domain-containing protein (Fragment)	0.000313276	4.47588	0.00401769	10.8288	10.8288	10.8288	10.8288	14.6798	15.8165	15.3633	15.3593
C4YGN8	FMT1	Methionyl-tRNA formyltransferase	0.000105446	4.46705	0.00179419	10.8288	10.8288	10.8288	10.8288	15.2272	15.3236	15.7101	14.9226
Q5ANI0	ZCF31	Zcf31p	0.00335251	4.42452	0.0204187	10.8288	10.8288	10.8288	10.8288	14.7824	14.6984	14.7291	16.8035
A0A1D8PLL2	SUL2	Sulfate permease	2.44792e-07	4.42326	5.30448e-05	10.8288	10.8288	10.8288	10.8288	15.226	15.218	15.3119	15.2526
A0A1D8PT17	MCT1	[acyl-carrier-protein] S-malonyltransferase	3.04547e-06	4.35479	0.000211919	10.8288	10.8288	10.8288	10.8288	15.0799	15.2849	15.2448	15.1248
S5U4Q0	cob-I1	GIY-YIG domain-containing protein (Fragment)	4.76165e-05	4.34286	0.00109471	10.8288	10.8288	10.8288	10.8288	15.241	14.9228	15.4771	15.046
A0A1D8PU28	orf19.7547	Phosphatidylinositol-3-phosphate-binding ubiquitin-protein ligase	1.30241e-05	4.33263	0.000462915	10.8288	10.8288	10.8288	10.8288	15.1008	15.0116	15.1542	15.3793
A0A1D8PEH6	LYS142	Lys142p	7.59268e-07	4.29671	9.94242e-05	10.8288	10.8288	10.8288	10.8288	15.21	15.076	15.0896	15.1265
A0A1D8PLM4	orf19.2726	Uncharacterized protein	0.000134971	4.23957	0.00212536	10.8288	10.8288	10.8288	10.8288	15.2622	15.0675	14.5977	15.3461
Q59SD2	orf19.211	HTH araC/xylS-type domain-containing protein	0.000269544	4.23712	0.00355304	10.8288	10.8288	10.8288	10.8288	14.93	15.0045	14.6687	15.6607
C4YPX4	RAD50	AAA_23 domain-containing protein	4.17489e-05	4.23693	0.000989923	10.8288	10.8288	10.8288	10.8288	15.2945	14.7558	15.1341	15.0787
C4YFV1	orf19.5012	Uncharacterized protein	1.16586e-05	4.23476	0.000438811	10.8288	10.8288	10.8288	10.8288	15.0814	14.8922	15.2496	15.031
A0A1D8PI08	PHO86	Pho86p	7.22845e-08	4.17647	3.99653e-05	10.8288	10.8288	10.8288	10.8288	14.9822	15.0427	14.9909	15.0055
C4YRQ0	orf19.1113	Uncharacterized protein	0.000355596	4.1565	0.00433687	10.8288	10.8288	10.8288	10.8288	15.0581	14.977	14.4004	15.5059
A0A1D8PQ65	orf19.5701	Uncharacterized protein	6.15091e-06	4.13516	0.00030607	10.8288	10.8288	10.8288	10.8288	14.9676	14.8923	15.1269	14.8693
A0A1D8PQ72	orf19.5720	MFS domain-containing protein	4.8189e-06	4.10671	0.000278824	10.8288	10.8288	10.8288	10.8288	14.9385	15.0853	14.8615	14.8569
A0A1D8PTZ5	orf19.7330	TENA_THI-4 domain-containing protein	0.000389124	4.09387	0.0045667	10.8288	10.8288	10.8288	10.8288	14.7183	15.5356	14.457	14.9799
C4YES3	orf19.3057	Uncharacterized protein	6.63284e-05	4.09294	0.0013202	10.8288	10.8288	10.8288	10.8288	15.0567	15.1335	14.559	14.9379
A0A1D8PNN4	orf19.2638.1	Uncharacterized protein	0.000364592	4.08967	0.00438765	10.8288	10.8288	10.8288	10.8288	15.3169	14.2779	15.112	14.9672
Q5A3M5	BUL4	Bul4p	0.00242255	4.06275	0.0161935	10.8288	10.8288	10.8288	10.8288	16.0122	14.2313	14.2335	15.0894
A0A1D8PTE7	orf19.9	Uncharacterized protein	8.0141e-06	4.04897	0.000356055	10.8288	10.8288	10.8288	10.8288	14.7872	14.9097	14.7739	15.0406
A0A1D8PN24	IMP2	Mitochondrial inner membrane protease subunit	0.000362012	4.04742	0.00438765	10.8288	10.8288	10.8288	10.8288	15.1881	14.2965	14.7608	15.2595
A0A1D8PRB9	orf19.6705	Arf family guanine nucleotide exchange factor	8.3962e-07	3.95776	0.000104449	10.8288	10.8288	10.8288	10.8288	14.8587	14.7355	14.7457	14.8065
B9WKZ6	CDC60	Leucyl-tRNA synthetase	1.39556e-06	3.92128	0.000133544	10.8288	10.8288	10.8288	10.8288	14.8378	14.6744	14.7369	14.7513
A0A1D8PHL1	FAA2-1	Faa2-1p	3.42144e-06	3.91827	0.000227001	10.8288	10.8288	10.8288	10.8288	14.7793	14.6373	14.7203	14.8515
Q9B8D5	ATP9	ATP synthase subunit 9, mitochondrial	0.018652	3.91702	0.0679262	10.8288	10.8288	10.8288	10.8288	13.0329	13.5768	16.0722	16.3015
Q59QW9	orf19.1090	Uncharacterized protein	4.09292e-06	3.9148	0.00024837	10.8288	10.8288	10.8288	10.8288	14.7328	14.746	14.8654	14.6303
Q5AJA6	orf19.1686	FGGY_C domain-containing protein	7.90036e-06	3.90299	0.000354164	10.8288	10.8288	10.8288	10.8288	14.884	14.7151	14.5926	14.7356
A0A1D8PTJ6	orf19.1985	Protein kinase domain-containing protein	2.81623e-06	3.86619	0.000200193	10.8288	10.8288	10.8288	10.8288	14.6274	14.8127	14.6431	14.6969
B9WM87	SIW14	Tyrosine-protein phosphatase, putative	9.04963e-06	3.8478	0.000372157	10.8288	10.8288	10.8288	10.8288	14.7429	14.7807	14.5025	14.6805
A0A1D8PFW0	orf19.7213	ATP-dependent 3'-5' DNA helicase	2.95118e-05	3.80011	0.00078952	10.8288	10.8288	10.8288	10.8288	14.8249	14.5461	14.7243	14.4205
A0A1D8PG41	ZCF9	Zcf9p	2.89904e-05	3.78596	0.000779763	10.8288	10.8288	10.8288	10.8288	14.3907	14.8285	14.6169	14.6231
A0A1D8PMH0	orf19.2923	Uncharacterized protein	6.20939e-05	3.77511	0.0012928	10.8288	10.8288	10.8288	10.8288	14.6181	14.4927	14.3867	14.9184
A0A1D8PJQ4	orf19.341	MFS domain-containing protein	5.15171e-05	3.77281	0.00115677	10.8288	10.8288	10.8288	10.8288	14.8926	14.5174	14.3826	14.614
C4YD57	orf19.4849	Tethering factor for nuclear proteasome STS1	0.000126137	3.59393	0.00203893	10.8288	10.8288	10.8288	10.8288	14.5805	14.4728	14.6205	14.0173
C4YR80	RIB2	DRAP deaminase	0.000538109	3.54025	0.00563712	10.8288	10.8288	10.8288	10.8288	13.7575	14.3752	14.5386	14.8051
C4YQ08	ALR1	Uncharacterized protein	3.42963e-05	3.51442	0.000866286	10.8288	10.8288	10.8288	10.8288	14.1004	14.5146	14.407	14.3511
A0A1D8PJ33	orf19.3156	Uncharacterized protein	3.19612e-05	3.39178	0.000837048	10.8288	10.8288	10.8288	10.8288	14.0502	14.1988	14.4475	14.186
C4YEY8	YPT7	Uncharacterized protein	8.15813e-05	3.38168	0.00152207	10.8288	10.8288	10.8288	10.8288	13.9347	14.1968	14.4868	14.2237
Q59PD9	orf19.6354	Uncharacterized protein	3.28247e-05	3.31235	0.000850612	10.8288	10.8288	10.8288	10.8288	13.9358	14.1638	14.1317	14.3335
B9WGI9	XKS1	Xylulokinase, putative	0.000353884	3.30247	0.00433687	10.8288	10.8288	10.8288	10.8288	14.1661	13.9757	14.6139	13.7695
C4YJ32	orf19.2063	Uncharacterized protein	0.0618933	3.24592	0.150455	16.387	17.8459	13.4069	13.3784	18.5863	18.5352	18.3909	18.4894
B9WG06	orf19.2677	GPI transamidase component, putative	2.03166e-05	3.23351	0.00062792	10.8288	10.8288	10.8288	10.8288	14.1753	14.1367	13.8703	14.067
Q5AK51	SFL2	Transcription factor SFL2	6.64305e-06	3.1459	0.000317844	10.8288	10.8288	10.8288	10.8288	13.9769	13.9199	13.9001	14.102
A0A1D8PIF4	orf19.1397	Cytochrome b5 heme-binding domain-containing protein	8.24648e-06	3.09705	0.000362503	10.8288	10.8288	10.8288	10.8288	13.9283	13.7896	13.9833	14.0025
C4YKG5	orf19.225	Uncharacterized protein	0.000419202	2.92182	0.00477334	10.8288	10.8288	10.8288	10.8288	14.0706	13.8747	13.2786	13.7787
A0A1D8PQC7	orf19.1075	Uncharacterized protein	8.16703e-05	2.85383	0.00152207	10.8288	10.8288	10.8288	10.8288	13.8569	13.7665	13.4154	13.6918
B9W8Z5	orf19.4843	Iron/copper reductases, putative	0.000152715	2.60343	0.00234287	10.8288	10.8288	10.8288	10.8288	13.638	13.1343	13.5129	13.4438
P43084	EBP1	Probable NADPH dehydrogenase	2.27816e-05	2.57962	0.000675988	18.2238	18.2258	18.1607	18.1629	20.5672	20.8962	20.7624	20.8659
C4YL24	HEM1	5-aminolevulinate synthase	3.57282e-06	2.29524	0.000228563	18.0795	18.0071	18.0135	17.9465	20.3939	20.3421	20.3689	20.1227
A0A1D8PPP6	orf19.3425	RING-type domain-containing protein	5.16084e-05	2.09388	0.00115677	10.8288	10.8288	10.8288	10.8288	12.983	13.0275	12.7539	12.9264
C4YDG9	orf19.409	HIG1 domain-containing protein	2.54622e-07	2.04444	5.30448e-05	18.9455	19.1391	18.8669	19.0088	20.8679	21.0642	21.1251	21.0809
C4YQ30	GLX3	Protein SNO4	0.0141564	1.90318	0.0561447	15.8339	14.9949	14.9388	16.1154	18.1138	17.8366	17.4098	16.1355
B9WKE8	PRX1	Thioredoxin peroxidase, putative	9.71317e-06	1.8317	0.000385242	20.6938	20.8521	20.673	21.098	22.4516	22.6859	22.6787	22.8275
C4YD64	orf19.4842	Uncharacterized protein	4.43864e-07	1.66008	7.53649e-05	15.0026	14.857	14.8118	14.9864	16.5222	16.6661	16.578	16.532
A0A1D8PGS2	MET1	Uroporphyrinogen-III C-methyltransferase	1.56894e-05	1.57535	0.000520471	17.2153	17.6115	17.3119	17.2278	18.9347	19.0792	18.9568	18.697
A0A1D8PID4	GLO2	Glyoxalase II	0.0144399	1.54134	0.0568457	15.6417	15.637	15.9885	16.9915	17.5571	17.7503	17.6994	17.4174
A0A1D8PP99	HPA2	D-amino-acid N-acetyltransferase	1.82092e-05	1.51705	0.000586164	18.1365	18.2862	18.184	18.5408	19.5757	19.7975	19.8709	19.9716
A0A1D8PRM7	PCK1	Phosphoenolpyruvate carboxykinase (ATP)	0.000351496	1.49853	0.00433687	17.5026	17.9829	17.4078	17.7385	19.1308	19.3197	19.134	19.0414
Q59MT3	orf19.1857	N-acetyltransferase domain-containing protein	8.45064e-06	1.45868	0.000362503	17.8398	17.9711	17.9781	18.0976	19.4548	19.3941	19.3841	19.4884
Q5A4M2	MAE1	Malate dehydrogenase (Oxaloacetate-decarboxylating)	5.83194e-07	1.43876	8.53521e-05	18.295	18.3919	18.2369	18.4065	19.7684	19.9053	19.7244	19.6873
B9W821	MSI3	Heat-shock chaperone protein MSI3/SSE1, putative	0.406106	1.31843	0.548529	20.9015	17.8307	19.2913	15.7294	19.8876	17.4358	22.2279	19.4753
C4YK72	YVC1	Ion_trans domain-containing protein	0.0975304	1.303	0.20629	14.0112	13.1104	14.1963	15.7912	15.6788	15.6811	15.8744	15.0867
A0A1D8PTA4	SEO1	Putative permease	6.00516e-05	1.2854	0.00127156	16.076	16.4022	16.1448	16.4432	17.3661	17.7891	17.4632	17.5894
C4YCP2	orf19.1159	AB hydrolase-1 domain-containing protein	1.93128e-07	1.26728	5.05793e-05	16.854	16.8218	16.7493	16.859	18.0135	18.1741	18.0736	18.092
A0A1D8PKC5	TRM12	tRNA wybutosine-synthesizing protein 2	0.0269577	1.23723	0.0867669	15.2375	15.0933	15.067	15.0086	16.2731	16.4374	15.5645	17.0803
C4YSQ2	orf19.5517	PKS_ER domain-containing protein	1.21866e-05	1.20547	0.000443554	18.536	18.5982	18.6245	18.6012	19.6815	19.8842	19.7778	19.8383
A0A1D8PCW3	GOR1	Glyoxylate reductase	0.000895982	1.1964	0.00823245	19.2935	19.7674	19.2349	19.6315	20.5438	20.8281	20.6646	20.6765
A0A1D8PIF6	MET10	Sulfite reductase subunit alpha	2.51075e-05	1.19258	0.000718018	18.7375	18.7887	18.7597	18.8226	19.8822	20.0589	20.0445	19.8933
A0A1D8PPM0	OYE2	NADPH dehydrogenase	0.000638818	1.1849	0.00647405	16.3897	16.0335	16.2544	15.7834	17.235	17.5264	17.2923	17.1469
B9W9C3	orf19.2296	Uncharacterized protein	0.00132432	1.17169	0.0107846	16.57	16.4806	16.6354	17.1534	17.9793	17.8931	17.6352	18.0187
B9WMN7	SSY5	SPS-sensor serine protease component SSY5	0.0121239	1.16648	0.0502788	17.1001	17.4301	17.518	18.3134	19.1244	18.8489	18.5185	18.5357
Q59Q79	ALG1	Chitobiosyldiphosphodolichol beta-mannosyltransferase	0.0648979	1.1652	0.155032	14.121	14.267	14.1592	15.8326	15.865	15.8773	15.5762	15.7221
A0A1D8PHL8	ECM17	Sulfite reductase (NADPH) subunit beta	8.653e-06	1.15846	0.000365411	19.5527	19.5861	19.5165	19.5407	20.6576	20.7787	20.7593	20.6343
C4YKB4	orf19.2165	Uncharacterized protein	3.825e-05	1.14644	0.000923942	18.5488	18.5716	18.291	18.4656	19.5864	19.7676	19.7011	19.4077
A0A1D8PP38	orf19.3984	Uncharacterized protein	2.33218e-05	1.14073	0.000686681	16.8303	16.8403	16.7002	16.7522	17.7537	17.9781	18.029	17.9251
Q59Z38	ZTA1	NADPH:quinone reductase	3.51485e-06	1.12272	0.000228563	17.1509	17.0526	17.1642	16.9475	18.1878	18.3292	18.1847	18.1043
Q5AKX8	CYB2	Cyb2p	3.40215e-05	1.11707	0.000863731	18.4089	18.4362	18.4897	18.2046	19.3836	19.7194	19.4819	19.4226
C4YGG7	orf19.3124	Methionine aminopeptidase	0.0386849	1.10084	0.110051	16.0755	15.4076	15.0441	16.5214	17.0485	16.975	16.8927	16.5356
A0A1D8PQ06	STE23	Metalloendopeptidase	0.00445642	1.09543	0.0251134	14.7251	14.7071	14.5838	15.3654	15.8094	16.1144	15.8233	16.016
Q5A846	BMT3	Beta-mannosyltransferase 3	0.119217	1.08542	0.235721	16.3617	16.4599	16.1068	16.4073	17.8728	18.3659	16.0229	17.4157
Q59PA0	COX11	Cox11p	1.56155e-05	1.08318	0.000520471	17.0356	17.1219	16.9741	16.996	18.0373	18.1125	18.271	18.0395
C4YLU6	orf19.6311	Uncharacterized protein	0.0204592	1.0583	0.0725359	14.3631	14.7097	13.9865	15.1241	15.7198	15.5048	15.5907	15.6013
Q59PT0	VMA2	V-type proton ATPase subunit B	0.121068	1.04315	0.237741	16.324	16.6923	15.2209	17.5912	17.8111	17.5463	17.3813	17.2623
A0A1D8PGA3	COX17	Copper metallochaperone	0.0140471	1.04031	0.0557848	17.526	18.408	18.2616	18.4982	19.1872	19.0307	19.3408	19.2963
A0A1D8PHQ6	GRE2	Gre2p	0.000111926	1.03957	0.0018711	17.0261	16.9558	16.992	17.0307	18.0282	18.1614	18.0734	17.8999
O94048	HEM3	Porphobilinogen deaminase	7.86528e-05	1.03241	0.0014938	17.9921	18.1707	18.2783	18.2039	19.2549	19.1521	19.1445	19.2231
C4YQU0	MET14	Adenylyl-sulfate kinase	2.60523e-05	1.02827	0.000733116	19.9069	20.1677	20.1244	20.0848	20.9208	21.083	21.2209	21.1722
Q9Y872	MET3	Sulfate adenylyltransferase	5.16081e-09	1.02391	1.28401e-05	20.1612	20.2054	20.1823	20.1569	21.183	21.24	21.1765	21.2019
C4YQF9	PEX8	Uncharacterized protein	0.000123615	1.01833	0.00201676	13.9262	13.5388	13.8812	13.7921	14.8323	14.9622	14.6088	14.8084
A0A1D8PP30	orf19.3970	Uncharacterized protein	0.0032434	1.01654	0.0199495	14.7556	15.0319	14.8572	15.2891	16.2261	15.7965	15.6459	16.3314
C4YJ63	MXR1	Peptide-methionine (S)-S-oxide reductase	8.80431e-05	1.01015	0.00160477	19.5387	19.7578	19.6219	19.7992	20.6265	20.7236	20.6668	20.7413
B9W9H7	orf19.1139	Morphogenesis/filamentation protein, putative	0.0118342	0.9942	0.0493605	13.2502	13.1846	12.7482	13.6707	14.253	13.9322	13.8777	14.7675
A0A1D8PE88	orf19.5090	CMP/dCMP-type deaminase domain-containing protein	0.170965	0.990969	0.300608	16.1345	17.1413	15.2298	14.5959	16.8905	16.7911	16.9086	16.4752
C4YMN9	CYS3	Cystathionine gamma-lyase	2.69088e-05	0.988529	0.000752238	21.3977	21.4647	21.3452	21.2129	22.2033	22.5065	22.3677	22.297
C4YK94	orf19.2184	FAA_hydrolase domain-containing protein	0.0785859	0.980724	0.177023	16.2037	15.3368	15.266	14.3364	16.4921	16.0958	16.0981	16.3798
A0A1D8PCD7	orf19.6008.4	Uncharacterized protein	0.148833	0.972672	0.275007	15.9136	15.5553	14.3808	16.8272	16.7516	16.8965	16.621	16.2985
C4YQI7	orf19.5876	Uncharacterized protein	0.000209268	0.957421	0.00293478	15.3529	15.5265	15.527	15.538	16.3101	16.3126	16.5119	16.6394
Q59Z55	orf19.2244	Aldo_ket_red domain-containing protein	0.000134136	0.954759	0.00212536	18.6042	18.6071	18.595	18.434	19.3797	19.6436	19.3936	19.6424
Q708J9	FCA1	Putative cytosine deaminase	0.000490781	0.953426	0.00525827	17.0683	17.5282	17.2216	17.4438	18.4512	18.1909	18.111	18.3225
A0A1D8PGR9	DLD1	Dld1p	0.00263414	0.949753	0.0172467	17.3752	17.3824	16.9538	17.443	18.2506	18.2989	18.2238	18.1801
A0A1D8PK68	orf19.6976	Uncharacterized protein	0.0263724	0.941841	0.0857145	16.6694	16.2593	16.8592	17.4967	17.9909	17.8267	17.3299	17.9044
Q5A985	HST2	NAD-dependent protein deacetylase HST2	0.129914	0.935722	0.249885	15.4012	15.8176	15.8659	15.9378	16.2565	16.243	16.2084	18.0573
C4YHZ3	orf19.4159	Uncharacterized protein	2.55372e-08	0.922574	3.17683e-05	15.9197	15.8754	15.8623	15.9061	16.8231	16.8337	16.7629	16.8342
A0A1D8PI34	orf19.2165	Uncharacterized protein	0.00314673	0.916844	0.0195482	14.7046	14.5845	14.5954	14.6292	15.431	15.6934	15.2771	15.7795
B9WE63	orf19.5932	Uncharacterized membrane protein ylr241w homologue, putative	0.00746853	0.906845	0.0353937	13.936	14.4872	14.6118	14.3919	15.3289	15.2587	15.1967	15.2699
C4YJZ6	orf19.2244	Aldo_ket_red domain-containing protein	0.0162695	0.903195	0.0618466	16.2952	16.0076	16.3157	15.3898	16.9692	16.9085	17.1731	16.5703
A0A1D8PF47	GIN1	Chromatin-modulating protein	0.140138	0.898865	0.26374	14.7787	14.3077	15.4521	16.3937	15.958	16.1089	16.3229	16.1378
A0A1D8PEG9	orf19.4749	Uncharacterized protein	0.0148226	0.859794	0.05775	14.1327	14.5855	14.6323	14.9942	15.37	15.532	15.4338	15.448
C4YMP5	orf19.6408	Uncharacterized protein	0.0060005	0.852172	0.0309735	14.3964	14.7973	14.3644	14.4678	15.5925	15.3833	14.9025	15.5563
A0A1D8PEN5	orf19.4818	Uncharacterized protein	0.0358937	0.843143	0.105011	15.1222	14.5285	14.9274	15.2834	15.5934	15.4849	15.5992	16.5565
C4YCN3	MRF1	PKS_ER domain-containing protein	0.000118791	0.840371	0.00194443	18.9205	18.9059	18.8678	18.9384	19.7195	19.8735	19.7444	19.6568
A0A1D8PRB8	orf19.1336.2	COX assembly mitochondrial protein	0.00336308	0.832085	0.020433	15.7832	16.2081	16.2386	16.4154	17.0703	16.8063	16.9327	17.1644
A0A1D8PJW9	ATF1	Atf1p	0.000411702	0.828816	0.0047422	17.028	16.8743	16.6688	17.0012	17.6835	17.8562	17.6469	17.701
Q59YG6	orf19.1360	Required for respiratory growth protein 9, mitochondrial	0.00361616	0.820078	0.0216274	14.5313	14.5453	14.5559	14.6866	15.4136	15.2882	15.1828	15.7149
A0A1D8PJ94	orf19.1667.1	CHCH domain-containing protein	0.0157264	0.818545	0.0601033	15.238	15.4377	15.6686	15.2314	16.2372	15.8383	16.0369	16.7375
P13649	URA3	Orotidine 5'-phosphate decarboxylase	1.2212e-05	0.817724	0.000443554	17.6732	17.7237	17.594	17.7362	18.5164	18.4982	18.5263	18.4572
A0A1D8PJI5	orf19.1608	Sulfatase domain-containing protein	0.00484314	0.809192	0.0264248	16.4739	15.9209	16.176	16.0754	16.7219	17.3735	16.9295	16.858
A0A1D8PTW9	orf19.7306	Pyridoxine 4-dehydrogenase	2.68604e-06	0.802329	0.000199489	17.1154	17.0828	17.1513	17.1378	17.9878	17.9479	17.8736	17.8873
Q5AKX2	OSM2	Fumarate reductase	6.39223e-06	0.794797	0.000312954	18.4456	18.5869	18.4273	18.5215	19.2982	19.3913	19.2005	19.2705
B9WA86	orf19.2104	Molecular chaperone, putative	0.0428356	0.790156	0.11718	14.4223	14.4634	14.3742	14.8026	15.0773	15.0529	15.0422	16.0508
A0A1D8PNU2	orf19.3218	Uncharacterized protein	0.00209436	0.780472	0.0147405	16.831	16.7574	16.4988	16.9103	17.1928	17.6815	17.5709	17.6742
B9W7Z2	GIM5	Prefoldin dubunit 5, putative	0.138697	0.780461	0.261457	14.6626	14.7319	13.4197	15.1076	15.6928	14.7434	14.8838	15.7237
G1UA03	OPT8	Oligopeptide transporter 8	0.0142056	0.778453	0.0562347	18.7115	18.4129	18.4002	18.0887	18.8993	19.1337	18.9974	19.6967
A0A1D8PEJ7	orf19.4779	Basic amino acid transporter	0.00011606	0.775561	0.00191231	15.1255	15.1447	15.1931	15.3026	15.9345	15.9905	15.976	15.9672
A0A1D8PG20	ARO8	Bifunctional 2-aminoadipate transaminase/aromatic-amino-acid:2-oxoglutarate transaminase	0.00228997	0.772421	0.0156523	20.1827	20.5766	20.1281	20.5328	21.1326	21.2308	21.2413	20.9051
C4YQ93	orf19.345	Succinate-semialdehyde dehydrogenase	0.00031806	0.769565	0.00405812	15.6205	15.8522	15.6121	15.6997	16.3591	16.5969	16.3061	16.6007
A0A1D8PI81	IFM3	Ifm3p	1.67674e-06	0.761001	0.000151699	15.8769	15.7557	15.8313	15.863	16.5719	16.5686	16.5843	16.6462
Q5ALN1	orf19.1546	Altered inheritance of mitochondria protein 36, mitochondrial	4.87604e-05	0.760921	0.00110791	17.0553	17.2285	17.0601	17.1793	17.8588	17.9245	17.9335	17.8501
A0A1D8PEK5	orf19.4792	Uncharacterized protein	0.0015394	0.757611	0.0118825	14.322	14.3751	14.1861	14.588	14.9884	15.1069	14.9793	15.427
C4YFA3	MRP20	Uncharacterized protein	0.00141518	0.751678	0.0113032	15.4843	15.601	15.6382	15.8951	16.3429	16.3562	16.4838	16.4424
C4YDC1	CTA8	HSF_DOMAIN domain-containing protein	0.451057	0.750344	0.586327	15.5127	15.5854	15.3869	15.1526	15.2772	15.2285	15.3773	18.7561
A0A1D8PGE9	orf19.1458	tRNA(Adenine34) deaminase	0.526772	0.745933	0.650749	16.2202	16.2804	16.0166	18.7949	19.0963	16.1642	19.1209	15.9145
Q5AC29	ISA1	Fe-binding Fe/S cluster assembly protein	0.00972755	0.745054	0.0427978	15.5221	15.3132	15.8414	15.8964	16.371	16.3716	16.3201	16.4906
A0A1D8PJD6	orf19.1643	Rhomboid protease	0.0491831	0.7442	0.129627	15.5568	14.7739	15.6758	15.8173	16.256	16.1701	16.1629	16.2117
A0A1D8PKR9	orf19.6747	Acid phosphatase	0.000461491	0.739956	0.00509175	16.7278	17.0454	17.0698	16.9804	17.6228	17.7737	17.7895	17.5972
A0A1D8PSR6	orf19.541	Fe2OG dioxygenase domain-containing protein	6.52696e-06	0.738887	0.000315322	16.4398	16.2685	16.395	16.3999	17.1175	17.1106	17.0401	17.1907
A0A1D8PGY4	STE11	Mitogen-activated protein kinase kinase kinase	9.54252e-05	0.728445	0.0016849	16.3488	16.5724	16.3507	16.3862	17.0686	17.0656	17.1249	17.3127
B9WH92	STI1	Heat shock protein, putative	0.0164861	0.727939	0.0622262	18.8099	18.527	18.6143	19.1475	19.9269	19.4118	19.5567	19.1151
A0A1D8PE63	GCS1	Glutamate--cysteine ligase	0.000252882	0.724685	0.00339676	17.4455	17.4299	17.4554	17.3923	18.1206	18.2672	18.1844	18.0496
A0A1D8PLE7	orf19.4593.1	Uncharacterized protein	0.387147	0.72321	0.531286	18.2755	17.4758	17.5228	15.9959	16.2493	18.7553	18.8309	18.3273
A0A1D8PI22	orf19.2175	Pyr_redox_2 domain-containing protein	0.000177138	0.722966	0.00258486	18.3745	18.4861	18.519	18.3575	19.0516	19.2556	19.2759	19.0459
B9WHS9	orf19.1122	Uncharacterized protein	0.0931654	0.722226	0.19991	19.792	19.2361	19.528	20.6214	20.6064	20.5233	20.4705	20.4663
A0A1D8PHN5	RTA3	Rta3p	6.53445e-05	0.721827	0.00131605	15.9147	15.7772	15.7525	15.6964	16.376	16.5839	16.459	16.6093
Q5AM72	orf19.1504	Patatin-like phospholipase domain-containing protein CaO19.1504	0.0377296	0.719702	0.108516	18.0743	17.7285	17.2147	18.0923	18.4828	18.4138	18.5392	18.5529
A0A1D8PED5	YMC2	Ymc2p	0.00166915	0.717601	0.0125953	16.1253	16.1309	16.1179	16.2907	16.6995	16.881	16.8223	17.1325
Q5A723	orf19.478	Vacuolar fusion protein MON1	0.0538385	0.715246	0.137174	14.8317	14.2344	14.4868	15.3668	15.4021	15.3698	15.2178	15.791
Q5AL10	COX19	Cytochrome c oxidase assembly protein COX19	0.000829907	0.714399	0.00771891	16.6373	16.6903	16.7586	16.8738	17.6282	17.2334	17.426	17.53
Q96UX5	HSP78	Heat shock protein 78, mitochondrial	4.84662e-07	0.712364	7.53649e-05	20.5618	20.5309	20.4879	20.4592	21.2234	21.2723	21.2118	21.1819
A0A1D8PHI5	COX9	Cytochrome c oxidase subunit 9, mitochondrial	0.0579869	0.711477	0.144199	18.7223	18.8138	18.8878	19.753	19.7812	19.7954	19.7416	19.7046
P83779	PDC11	Pyruvate decarboxylase	7.37649e-05	0.700898	0.00142823	24.882	24.9034	24.8862	25.1012	25.6312	25.6012	25.7524	25.5917
A0A1D8PG82	HGT8	Hgt8p	0.0040782	0.70075	0.0236812	19.5769	19.7715	19.7261	19.8417	20.2425	20.7196	20.5051	20.2521
A0A1D8PIC7	ERG24	Delta(14)-sterol reductase	0.158927	0.700165	0.286219	14.7273	14.7112	13.5375	15.3393	15.3647	15.0462	15.1528	15.5523
A0A1D8PM45	orf19.3826	Uncharacterized protein	0.00173106	0.69874	0.0129	14.9978	15.115	14.6711	14.8441	15.7681	15.5495	15.5843	15.5211
A0A1D8PRJ1	orf19.7152	PALP domain-containing protein	0.000169965	0.690606	0.00250442	19.9971	20.1142	20.063	20.1944	20.7651	20.7893	20.7574	20.8194
A0A1D8PF57	RPL29	60S ribosomal protein L29	0.0179725	0.686802	0.0661475	20.8518	20.9349	20.7002	21.1485	21.9537	21.3223	21.2946	21.812
Q5AG89	TRR1	Thioredoxin reductase	4.52718e-05	0.676176	0.00105762	20.6696	20.6912	20.5694	20.4875	21.2678	21.3526	21.3403	21.1616
B9WG36	CDR3	Opaque-specific ABC transporter, putative	0.0105444	0.676097	0.0450062	18.4098	18.3123	17.8388	18.2147	19.2097	18.5501	18.831	18.8891
A0A1D8PQA3	orf19.5767	U2 snRNP complex subunit	0.264517	0.67497	0.4072	15.5434	15.1208	15.3275	15.4312	17.4638	15.2229	15.7312	15.705
A0A1D8PLV7	orf19.1308	MFS domain-containing protein	0.0141716	0.673173	0.0561447	17.7992	17.758	17.6042	17.8927	18.3465	18.397	18.1493	18.854
C4YCP9	CTA3	Uncharacterized protein	0.00356932	0.671056	0.0214588	16.3264	15.9596	15.9722	16.374	16.9497	16.9353	16.8117	16.6198
Q9P836	RPL37	60S ribosomal protein L37 (Fragment)	0.0117299	0.669288	0.0490074	21.8058	21.8285	21.8751	22.4218	22.7502	22.7991	22.6757	22.3834
A0A1D8PQ67	POX1	Acyl-coenzyme A oxidase	0.00964877	0.666034	0.0424888	15.9963	15.8673	15.9153	16.0713	16.6419	16.3608	16.5398	16.972
A0A1D8PSE0	orf19.2414	Uncharacterized protein	3.59475e-05	0.664597	0.00088552	17.1379	17.3351	17.3109	17.2842	17.9207	17.9875	17.8446	17.9737
C4YKA4	orf19.2175	Pyr_redox_2 domain-containing protein	0.00828629	0.663981	0.0382261	15.8875	16.2285	15.9286	15.6013	16.7274	16.5788	16.4471	16.5486
Q5AD10	orf19.2057	M-AAA protease subunit	1.08994e-05	0.662139	0.000417194	18.1069	18.1189	18.1607	18.0871	18.7705	18.8563	18.7787	18.7167
B9WHB9	INP54	Inositol-1,4,5-trisphosphate 5-phosphatase, putative	0.000245166	0.661658	0.00332411	15.1005	15.2886	15.0309	15.268	15.708	15.9037	15.8873	15.8357
A0A1D8PH02	THI20	Trifunctional hydroxymethylpyrimidine kinase/phosphomethylpyrimidine kinase/thiaminase	0.352638	0.661423	0.498078	17.7732	15.1484	16.6304	15.4258	16.9067	16.9514	16.9065	16.8589
A0A1D8PU66	orf19.7595	Uncharacterized protein	0.0333949	0.660995	0.100407	15.6361	15.4563	15.0499	15.5809	15.8016	16.2293	15.7667	16.5697
B9WDE8	orf19.1662	Mitochondrial ribosomal protein, small subunit	0.0016495	0.659582	0.0125312	17.2067	17.0321	16.8743	17.2377	17.8472	17.6552	17.7315	17.7553
A0A1D8PSD6	ERV1	Sulfhydryl oxidase	0.000758851	0.659555	0.00719246	17.0027	17.271	17.2213	17.2581	18.0196	17.6853	17.7449	17.9417
A0A1D8PII4	orf19.1776	Putative pantetheine-phosphate adenylyltransferase	0.0391327	0.65587	0.110639	14.9159	14.5783	14.3553	15.2242	15.5189	15.4026	15.4152	15.3604
Q5A6A8	orf19.3782	Uncharacterized protein	0.0725016	0.647031	0.166945	14.5003	14.3726	13.9514	15.1342	15.3034	14.9377	15.163	15.1425
Q59Z67	orf19.2231	Uncharacterized protein	0.028982	0.645517	0.091102	15.0246	14.8999	14.883	14.894	16.0765	15.4144	15.3864	15.4063
A0A1D8PLX3	orf19.1300	Putative RNA methyltransferase	0.000695658	0.643899	0.0068276	18.0274	17.9767	17.8692	18.0014	18.5328	18.5553	18.5443	18.818
C4YCV5	orf19.2320	Serine/threonine-protein kinase RIO1	0.0302423	0.643807	0.09362	14.3487	14.1055	14.5373	14.9171	15.1222	15.0279	15.1983	15.1354
C4YL48	MET2	Homoserine O-acetyltransferase	0.000914576	0.640471	0.00835033	18.0131	18.2727	18.1698	18.2285	18.8073	18.8397	18.7725	18.8264
C4YQS2	SKN7	Response regulatory domain-containing protein	0.0833242	0.639444	0.184194	14.623	13.924	13.9344	14.9427	14.809	15.1197	15.0531	15
A0A1D8PS97	PAN6	Pantoate--beta-alanine ligase	0.119862	0.638581	0.236117	20.9705	21.2402	20.6513	22.0519	21.954	22.0724	21.8612	21.5806
B9WIH3	orf19.93	Mitochondrial intermembrane space cysteine motif protein, putative	0.150973	0.637	0.277704	17.4218	18.7771	18.7289	18.7631	19.2538	19.0023	19.1062	18.8765
C4YD65	SHY1	SURF1-like protein	0.00259734	0.636337	0.0170506	15.9494	16.199	16.143	16.3451	16.7459	16.8498	16.8323	16.7538
A0A1D8PRG4	MAM33	Mam33p	5.54414e-06	0.63519	0.000295188	20.2841	20.1393	20.2311	20.2146	20.9086	20.8571	20.7684	20.8758
A0A1D8PJN7	orf19.319	Glutaredoxin-like protein	0.0841237	0.63361	0.185419	15.526	15.448	16.0275	16.5307	16.5289	16.5216	16.4045	16.6116
A0A1D8PTL2	orf19.3704.1	Mitochondrial 37S ribosomal protein RSM19	0.00244033	0.632576	0.0162776	17.4878	17.7234	17.6301	17.9327	18.5568	18.291	18.3035	18.153
A0A1D8PN02	orf19.580	Restriction of telomere capping protein 4	0.307287	0.6258	0.452384	15.0163	15.2016	14.9674	14.9461	15.1012	15.0762	15.2768	17.1804
Q59RB2	orf19.6850	Ubiquitin-protein ligase	0.0626884	0.621279	0.151507	13.8066	13.7204	14.1372	14.679	14.6888	14.8003	14.6309	14.7084
A0A1D8PNV3	orf19.3894	Inositol oxygenase	0.027025	0.617572	0.0868869	14.4837	14.779	14.6457	15.2575	15.2375	15.5598	15.4253	15.4136
Q9HGT2	CDC60	Leucyl-tRNA synthetase	0.0309975	0.617085	0.0952119	16.1595	16.6716	15.819	16.2323	16.9009	16.795	16.6507	17.0042
C4YD48	PET100	Uncharacterized protein	0.024488	0.613932	0.0814521	16.9872	16.9472	16.8783	16.8648	17.4134	17.3308	17.4073	17.9818
A0A1D8PEB0	SAM4	S-adenosylmethionine-homocysteine S-methyltransferase	0.000134659	0.612093	0.00212536	19.068	19.2552	19.081	19.1017	19.6155	19.8446	19.8066	19.6876
C4YMQ6	orf19.6423	Uncharacterized protein	2.2063e-05	0.60969	0.000666047	17.663	17.6304	17.7546	17.7873	18.3231	18.3352	18.2434	18.3723
B9WJU6	orf19.7196	Vacuolar serine protease, putative	0.24242	0.60039	0.384745	15.6562	16.8676	15.2849	16.7324	17.1008	17.125	16.4207	16.2961
C4YQL6	orf19.5920	Uncharacterized protein	0.0066578	0.599071	0.0331956	17.6518	17.5846	17.6261	17.5832	18.092	18.1329	18.1276	18.4894
A0A1D8PQC0	orf19.1210	Aspartate/glutamate transporter	0.0255715	0.598026	0.0839595	14.1202	14.4528	14.0959	13.7194	14.7388	14.6838	14.6102	14.7477
A0A1D8PDH5	REI1	Rei1p	0.0520317	0.596529	0.134429	14.5507	14.6167	14.5711	14.4598	15.0874	14.7926	15.0084	15.696
B9WLI9	orf19.4358	Conserved hypothetical mitochondrial protein	0.0577498	0.594681	0.143854	16.726	16.3774	16.2234	17.1384	17.1489	17.2843	17.2993	17.1114
Q5ANB1	WOR2	White-opaque regulator 2	0.00591117	0.585849	0.0306396	15.0745	14.62	15.0804	14.921	15.3276	15.5885	15.7032	15.4199
A0A1D8PMU0	orf19.5694	Genetic interactor of prohibitin 5, mitochondrial	0.00658858	0.579083	0.0329827	15.0541	15.0176	14.6932	15.0805	15.7402	15.6301	15.2394	15.5521
Q5AKV6	PDX1	Pdx1p	0.00298779	0.575244	0.0188299	20.3652	20.4323	20.3987	20.3463	20.9733	21.0928	21.0232	20.7542
C4YRW9	CSU57	Uncharacterized protein	0.0127475	0.574332	0.0521641	16.2076	16.0691	16.1691	16.0544	17.0493	16.525	16.5924	16.6311
A0A1D8PRL8	orf19.7522	Aminotran_1_2 domain-containing protein	0.000420371	0.571293	0.00477572	17.6877	17.8681	17.6749	17.8381	18.4107	18.3859	18.4014	18.1558
Q873N2	GWT1	GPI-anchored wall transfer protein 1	0.00258517	0.569703	0.0169932	16.5591	16.3538	16.4895	16.7663	17.2092	17.1928	17.1548	16.8908
C4YJ07	orf19.2092	Cystathionine beta-lyase	0.00296429	0.569238	0.0188142	20.0126	20.0635	19.7426	20.0866	20.4928	20.5586	20.5057	20.6253
A0A1D8PPI6	CIP1	Cip1p	0.115172	0.566568	0.230159	14.9477	15.2722	16.098	15.0531	16.1412	16.0254	15.8284	15.6421
A0A1D8PGR0	BNA31	Kynurenine--oxoglutarate transaminase	0.000406135	0.564926	0.00472615	16.4326	16.6197	16.7047	16.6389	17.2039	17.1355	17.0297	17.2865
A0A1D8PD55	orf19.4474	AN1-type domain-containing protein	0.00067597	0.560358	0.00670407	16.5734	16.7231	16.7925	16.5198	17.1369	17.2893	17.0878	17.3362
A0A1D8PHS1	orf19.2237.1	Ribosome biogenesis protein SLX9	0.0448566	0.559674	0.121219	17.0846	16.8787	17.2217	17.1934	17.5284	17.5253	17.3802	18.1832
Q5ADL2	orf19.6829	ATPase expression protein 2, mitochondrial	0.00021752	0.558033	0.00300662	16.606	16.625	16.7379	16.7471	17.2861	17.1041	17.2119	17.346
A0A1D8PJT6	orf19.6923.1	Uncharacterized protein	0.00242448	0.554572	0.0161935	19.0206	19.053	19.0617	19.0986	19.6826	19.5797	19.4456	19.7443
A0A1D8PDY0	orf19.6225.1	Uncharacterized protein	0.00228396	0.552015	0.0156523	16.3746	16.3298	16.3171	16.4226	16.8703	16.7817	16.891	17.1093
C4YRP5	MTR10	Importin N-terminal domain-containing protein	0.567639	0.551242	0.688081	16.7787	16.9222	13.2619	16.2451	16.4168	16.4179	16.4642	16.114
C4YS44	orf19.4031	Uncharacterized protein	0.0261809	0.550827	0.0852593	14.4928	14.3693	14.5407	14.508	14.8953	15.4217	14.7672	15.0299
A0A1D8PNP9	LSM7	Sm-like protein	0.179301	0.549202	0.311306	16.934	17.8086	17.374	18.4097	18.3751	18.2659	17.951	18.131
A0A1D8PSU1	orf19.6316.4	Uncharacterized protein	0.00454815	0.547805	0.0254288	15.8595	16.0941	16.2263	16.2916	16.6377	16.7156	16.5171	16.7923
B9WEP0	LYS9	Saccharopine dehydrogenase [NADP+, L-glutamate-forming], putative	0.0197834	0.547525	0.0707707	19.6754	19.9749	19.7342	20.2789	20.2682	20.577	20.3473	20.6612
C4YPU5	orf19.1676	Uncharacterized protein	0.0010956	0.547337	0.00950352	15.7683	15.8388	15.5324	15.711	16.3499	16.2612	16.2422	16.1866
Q8X229	FCR3	Fluconazole resistance protein 3	0.141152	0.547029	0.264915	16.0043	15.6139	16.1712	16.8963	16.948	16.3066	16.634	16.9853
A0A1D8PKE5	orf19.7397	C2H2-type domain-containing protein	0.029673	0.545607	0.0924217	15.5938	15.4255	15.1771	15.5504	16.0922	15.7947	15.6783	16.364
Q59RP7	orf19.6136	54S ribosomal protein L4, mitochondrial	0.000724545	0.545198	0.00701427	18.7464	18.7608	18.8505	18.9987	19.3729	19.3084	19.4234	19.4327
Q59SI5	MMM1	Maintenance of mitochondrial morphology protein 1	8.59156e-05	0.543563	0.00157544	15.3871	15.2343	15.3376	15.3134	15.7531	15.9596	15.8496	15.8844
A0A1D8PFX6	DDI1	DNA damage-inducible protein 1	2.42498e-05	0.541271	0.000709806	21.7438	21.7731	21.8211	21.8829	22.3229	22.422	22.3772	22.2639
C4YGD3	orf19.3084	SAS4 domain-containing protein	0.0455626	0.541053	0.122797	15.1082	15.6895	15.47	15.9159	16.2204	16.0902	16.0918	15.9455
C4YGE1	PDA1	Pyruvate dehydrogenase E1 component subunit alpha	0.000182003	0.540348	0.00264809	21.316	21.3223	21.2268	21.461	21.755	21.8628	21.9015	21.9682
C4YJW5	YIM1	PKS_ER domain-containing protein	0.00123585	0.540122	0.0102992	18.3843	18.3371	18.3186	18.3908	18.9204	19.0207	18.8994	18.7508
A0A1D8PCZ2	orf19.3007.2	Uncharacterized protein	0.0279984	0.538365	0.088852	16.667	16.4395	16.3901	16.9929	17.2252	17.1441	17.1408	17.1328
A0A1D8PJV0	MBP1	Transcription factor	0.0552999	0.53709	0.139374	15.5577	15.3401	15.6929	16.0784	16.2689	16.5559	15.761	16.2316
A0A1D8PSE8	orf19.2415	Glutamyl-tRNA synthetase	0.000981528	0.5303	0.00870603	15.7571	15.8332	15.9912	15.7444	16.3415	16.2449	16.3095	16.5512
Q9HF78	GCS1	Glutamate--cysteine ligase	0.0532215	0.528346	0.136355	16.274	16.1524	15.9742	16.246	16.6897	16.8733	17.0075	16.1896
A0A1D8PS22	orf19.2574	Uncharacterized protein	0.0110008	0.528026	0.0465477	15.6437	15.8712	15.911	16.0321	16.1345	16.3321	16.422	16.6815
A0A1D8PT45	SOK1	Sok1p	0.101802	0.5245	0.211775	14.5545	14.58	13.88	14.9749	15.0999	14.9661	15.1041	14.9173
C4YK39	SSC1	Heat shock protein SSC1, mitochondrial	0.0134865	0.523587	0.0542513	19.0112	19.2021	19.2576	19.4876	19.4496	19.9082	19.7437	19.9513
A0A1D8PLC1	orf19.4629	Ubiquitin-ubiquitin ligase	0.00181998	0.522803	0.0133337	15.2288	15.0364	14.962	14.9784	15.5518	15.5761	15.5378	15.631
A0A1D8PG46	orf19.2067	Nfu_N domain-containing protein	0.00232043	0.521764	0.0157738	17.0619	17.0737	17.0433	16.7915	17.5147	17.5052	17.3307	17.7068
A0A1D8PTR1	orf19.6419.1	Uncharacterized protein	0.00294651	0.52017	0.0187492	17.1193	17.2428	17.1061	17.4375	17.6339	17.7506	17.6421	17.9598
Q5AMH0	orf19.4676	Uncharacterized protein	0.0501512	0.519357	0.131551	15.5455	16.2612	16.2667	16.1703	16.6043	16.3632	16.5233	16.8304
C4YH63	orf19.5293	Uncharacterized protein	0.000721377	0.518169	0.00701088	18.7847	18.6845	18.6232	18.7216	19.3443	19.2993	19.1165	19.1267
C4YDZ7	orf19.6244	Uncharacterized protein	0.00791894	0.517173	0.036965	16.511	16.3969	16.373	16.4189	16.911	16.843	16.8026	17.2118
A0A1D8PRY0	orf19.2520	Mitochondrial 37S ribosomal protein MRPS28	0.00131112	0.514395	0.0107305	19.311	19.4476	19.3572	19.6083	19.9093	19.8728	19.8675	20.132
A0A1D8PRL3	orf19.7531	NAD(P)-bd_dom domain-containing protein	0.000385045	0.51062	0.00454024	17.2645	17.3434	17.3522	17.3144	17.7373	17.9037	17.7691	17.9068
Q5A6N1	PIM1	Lon protease homolog, mitochondrial	0.0193224	0.509896	0.0694713	16.6864	16.3217	16.7064	16.4654	17.2883	17.2533	16.8749	16.8029
A0A1D8PNQ8	MDJ1	Mdj1p	0.00206304	0.508972	0.014629	17.6587	17.6831	17.697	17.7483	18.1699	18.1571	18.1123	18.3836
Q59NQ5	GLR1	Glutathione reductase	1.64052e-06	0.507282	0.000151699	19.3006	19.2653	19.2063	19.2778	19.7343	19.8102	19.7881	19.7465
C4YGB8	SER33	Phosphoglycerate dehydrogenase	8.42836e-05	0.506298	0.00155909	21.1698	21.1705	21.0278	21.1745	21.5979	21.7178	21.6991	21.553
P0CU34	TSA1B	Peroxiredoxin TSA1-B	0.00032825	0.506042	0.00417062	23.5474	23.6479	23.6211	23.6098	23.9974	24.1677	24.1937	24.0916
A0A1D8PQ03	orf19.5564	Ribonuclease H	0.000751725	0.505736	0.00715217	16.3581	16.4193	16.317	16.5911	16.8694	16.9191	17.0485	16.8715
Q9P937	CNH1	Na+/H+ antiporter Cnh1	0.408752	0.504917	0.550758	15.4417	15.7966	15.6089	13.5767	15.1984	15.7165	15.535	15.9937
Q5AAT3	orf19.6227	C2H2-type domain-containing protein	0.0122924	0.502398	0.0508033	15.5128	15.3464	15.3316	15.7929	15.9721	15.9611	15.9303	16.1299
O74261	HSP60	Heat shock protein 60, mitochondrial	5.42872e-06	0.502372	0.000293623	21.9494	21.8897	21.9221	21.8408	22.4314	22.3318	22.4193	22.429
C4YEN7	orf19.4474	AN1-type domain-containing protein	0.0019468	0.502164	0.0139787	15.8061	15.9379	15.7919	15.5865	16.2502	16.4228	16.2226	16.2355
A0A1D8PFB2	orf19.5258	Uncharacterized protein	0.00209159	0.501335	0.0147405	17.5171	17.3364	17.268	17.5104	17.9719	17.9093	17.8912	17.8648
B9WGI5	orf19.2631	Elongator complex protein 1	0.0788298	0.497393	0.177233	16.1254	16.7122	15.9889	16.7443	16.6476	16.8762	17.0024	17.0342
P83784	SSC1	Heat shock protein SSC1, mitochondrial	1.17287e-05	0.496296	0.000438811	22.4601	22.4477	22.4554	22.5045	22.954	22.9679	22.97	22.9611
C4YFK6	TTR1	Glutaredoxin	0.00958441	0.495034	0.0422626	20.4539	20.7392	20.6362	20.8563	21.0533	20.9897	21.1838	21.4389
C4YGE9	MET16	Phosphoadenosine phosphosulfate reductase	0.000459983	0.493756	0.00508639	19.2048	19.2256	19.0373	19.28	19.7074	19.739	19.7391	19.5373
Q5AJC0	UTR2	Extracellular glycosidase UTR2	0.00393811	0.492668	0.023168	18.4728	18.393	18.5543	18.3374	18.9733	19.0604	19.003	18.6915
P0C8L0	COB	Cytochrome b	0.148095	0.492358	0.274049	18.3636	17.9481	18.3889	19.1009	19.3955	18.8907	18.593	18.8917
C4YL81	PAN6	Pantoate--beta-alanine ligase	4.40633e-05	0.491449	0.00103914	18.3089	18.1706	18.3072	18.2939	18.6645	18.7822	18.7903	18.8094
A0A1D8PEG2	ZWF1	Glucose-6-phosphate 1-dehydrogenase	0.000944419	0.491151	0.00851346	20.9237	20.9971	21.0191	20.9806	21.39	21.5681	21.5509	21.3761
A0A1D8PP00	CAR1	Arginase	0.00394187	0.49065	0.023168	18.4584	18.5883	18.5222	18.3582	18.8367	18.8784	18.97	19.2048
A0A1D8PHJ7	CNT	Cntp	0.000354492	0.486549	0.00433687	17.0602	17.1333	17.187	17.2285	17.5228	17.7678	17.6366	17.628
A0A1D8PNG7	orf19.4273	Uncharacterized protein	0.000641714	0.485354	0.00649018	17.5532	17.5075	17.6277	17.5738	18.0516	17.9684	17.9913	18.1923
A0A1D8PTV6	NIT2	Putative hydrolase	0.0422147	0.485045	0.116315	15.0487	15.4909	15.7536	15.6094	16.133	15.8464	15.9639	15.8993
Q59MU3	ARO10	Phenylpyruvate decarboxylase	0.0029945	0.482265	0.0188377	17.9273	18.0118	17.8767	18.1883	18.6556	18.4784	18.501	18.2981
A0A1D8PQB9	ALS4	Agglutinin-like protein 4	0.0370016	0.481828	0.107109	16.2991	16.1392	16.5255	16.0776	16.9674	16.918	16.7467	16.3367
P0CU36	NSA2	Ribosome biogenesis protein C3_06160C_A	0.000491377	0.480514	0.00525827	18.4314	18.3714	18.2922	18.523	18.883	18.8201	18.8074	19.0294
C4YSR1	orf19.3480	Uncharacterized protein	0.000357594	0.480015	0.00435058	19.2597	19.1387	19.142	19.3441	19.7541	19.6302	19.6465	19.7738
A0A1D8PNB0	orf19.3181.1	Uncharacterized protein	0.110402	0.479637	0.22431	15.2728	14.7859	14.732	14.758	14.9505	15.2267	15.3401	15.9499
A0A1D8PP54	orf19.4007	Protein-lysine N-methyltransferase	0.0267638	0.476604	0.0863663	14.8196	14.5817	14.6887	15.1285	15.3052	15.2448	15.2934	15.2814
Q5AAQ7	ANT1	Ant1p	0.639191	0.476298	0.747676	16.0208	14.7613	14.3969	17.1958	16.6527	17.0464	16.6645	13.9164
C4YMD7	EMP46	L-type lectin-like domain-containing protein	0.152683	0.473679	0.27932	14.6289	15.5337	15.7636	15.4944	15.9452	15.7824	15.7571	15.8307
Q5AHB8	NBN1	Chromatin modification-related protein YNG2	0.0652342	0.473295	0.155611	15.6168	15.603	15.3676	16.1527	16.3002	16.0966	15.8429	16.3935
Q5AP95	SFU1	Suppressor of ferric uptake 1	0.00626497	0.473283	0.0320067	15.1862	14.9743	15.1157	15.1896	15.6259	15.5054	15.4089	15.8187
A0A1D8PH47	orf19.1592	Uncharacterized protein	0.0176699	0.472982	0.0653236	14.9808	14.5611	14.9434	15.0577	15.3431	15.4403	15.25	15.4015
A0A1D8PKR8	orf19.6753	RING-type domain-containing protein	0.00400361	0.471894	0.0234376	18.8301	18.9429	18.8459	18.9439	19.2196	19.3264	19.3364	19.568
Q5AMQ4	HSX11	Ceramide glucosyltransferase	0.113793	0.471748	0.228401	14.6916	15.3008	15.3211	15.1936	15.3271	15.4543	15.4107	16.202
A0A1D8PK78	orf19.6981	Uncharacterized protein	0.249402	0.471033	0.391738	15.7291	15.6335	15.4315	15.7713	16.85	15.6255	15.4928	16.4813
A0A1D8PN50	orf19.1938	U1 small nuclear ribonucleoprotein component SNU71	0.0224936	0.469884	0.0771387	15.798	16.0195	15.7702	15.6356	16.2535	15.9707	16.3119	16.5668
O94150	MRPS9	37S ribosomal protein S9, mitochondrial	0.000958979	0.469778	0.00858368	18.8436	18.6433	18.7778	18.8935	19.2143	19.2171	19.2748	19.3311
A0A1D8PD74	IFD1	Aldo_ket_red domain-containing protein	0.0492756	0.468835	0.129733	14.417	14.5712	15.0281	15.0146	15.3171	15.2196	15.0394	15.3301
A0A1D8PGY0	RPL21A	Ribosomal 60S subunit protein L21A	0.0571771	0.468226	0.142971	23.4053	23.1527	22.8307	23.5837	23.9577	23.5808	23.7216	23.5852
C4YH62	PDB1	Pyruvate dehydrogenase E1 component subunit beta	0.00490641	0.467734	0.0267115	21.4867	21.4947	21.5594	21.4719	22.0106	22.097	22.0058	21.7702
C4YS87	NOP8	RRM domain-containing protein	0.0309872	0.466559	0.0952119	13.5531	13.9058	14.155	14.0185	14.3525	14.4803	14.2894	14.3763
G1UAZ6	LAT1	Acetyltransferase component of pyruvate dehydrogenase complex	7.00237e-05	0.46635	0.0013718	22.0312	22.0415	21.957	22.097	22.5005	22.5611	22.5331	22.3973
C4YRA6	orf19.4229	Diphosphoinositol polyphosphate phosphohydrolase DDP1	0.038035	0.465466	0.108841	14.8824	14.8497	14.8374	14.8566	14.9965	15.3114	15.3399	15.6402
Q59SJ6	orf19.4176	Mitochondrial 37S ribosomal protein MRPS17	0.00461357	0.464331	0.025634	17.945	17.9883	18.0321	17.9718	18.3774	18.449	18.3294	18.6387
C4YHF3	GST2	Uncharacterized protein	0.010637	0.463969	0.0452779	16.2897	16.4222	16.4741	16.2497	16.6646	16.9962	16.9905	16.6404
C4YTN0	orf19.6551	Golgi SNAP receptor complex member 1	0.0145083	0.463295	0.0569796	16.8461	16.7483	16.8268	17.2287	17.3215	17.3035	17.307	17.571
Q5A301	CYM1	Mitochondrial presequence protease	0.000112432	0.462868	0.0018711	17.8717	17.889	17.8783	17.7912	18.2149	18.3784	18.339	18.3493
C4YIU8	AVT1	Aa_trans domain-containing protein	0.00862793	0.462508	0.0393516	14.8703	14.6864	14.6748	15.0407	15.1912	15.1239	15.2995	15.5076
Q5AJC2	AFG3	AAA family ATPase	0.000112065	0.462463	0.0018711	18.4644	18.4732	18.4822	18.4461	18.8815	18.9538	18.8961	18.9844
C4YTL6	orf19.6565	Uncharacterized protein	0.00211162	0.461875	0.014841	18.1618	18.207	18.118	18.4041	18.7736	18.7657	18.6987	18.5004
Q5A7K1	orf19.5465	Splicing factor YJU2	0.113193	0.461658	0.227773	15.5474	16.4253	15.5127	15.8226	16.1712	16.4462	16.172	16.3652
A0A1D8PPW1	orf19.3480	Mitochondrial 37S ribosomal protein RSM23	0.00366694	0.461396	0.0218785	17.6238	17.5155	17.414	17.3362	18.1104	17.9242	17.9591	17.7412
Q5A7B1	MTO1	tRNA modification protein	0.0103635	0.460921	0.0445449	15.4985	15.3726	15.6299	15.8136	15.9237	15.9696	15.9864	16.2784
Q59XQ1	HAL22	3'(2'),5'-bisphosphate nucleotidase 2	9.84057e-05	0.460154	0.00172316	17.7267	17.6784	17.7525	17.6927	18.122	18.1527	18.1502	18.2659
A0A1D8PDJ2	orf19.438	Uncharacterized protein	0.0387922	0.459232	0.11008	15.0437	14.9303	15.0171	14.8526	15.4214	15.192	15.2606	15.8066
A0A1D8PKI6	orf19.7386	Uncharacterized protein	0.000126428	0.459097	0.00203893	18.5475	18.6356	18.6118	18.7192	19.1174	19.0312	19.1188	19.083
A0A1D8PG06	NAT2	Nat2p	0.00637593	0.45707	0.0323855	16.8931	16.8281	16.8688	16.59	17.3527	17.1404	17.0796	17.4356
C4YPG7	orf19.5438	RING-type domain-containing protein	0.00657976	0.456979	0.0329827	15.466	15.6592	15.5156	15.7134	16.0258	15.9241	15.9342	16.298
G1UB37	FLU1	Major facilitator superfamily multidrug transporter FLU1	0.00208794	0.456719	0.014737	16.7512	16.7361	16.8102	16.9132	17.303	17.1236	17.1867	17.4242
C4YER6	MRPL27	Uncharacterized protein	0.00515894	0.454154	0.0277523	18.5055	18.4759	18.5925	18.513	18.9842	18.933	18.8194	19.1669
B9WD58	orf19.6156	Altered inheritance of mitochondria protein 11	0.0008175	0.454026	0.00761775	16.4344	16.3625	16.2187	16.369	16.7052	16.78	16.7568	16.9587
A0A1D8PN63	orf19.4144	ABC1 domain-containing protein	0.0105551	0.453704	0.0450062	16.4346	16.2049	16.212	16.5411	16.7943	16.7938	16.7693	16.85
Q59US5	MET15	Bifunctional cysteine synthase/O-acetylhomoserine aminocarboxypropyltransferase	0.000333061	0.453297	0.00420638	21.4326	21.5628	21.4997	21.5518	21.835	22.0433	21.9811	22.0007
C4YLB2	orf19.2851	Uncharacterized protein	0.0350806	0.453078	0.103681	14.2906	14.0795	14.1449	14.1744	14.8623	14.6525	14.2528	14.7342
A0A1D8PU44	MSS51	Mss51p	9.64369e-06	0.452503	0.000385242	19.0086	18.8922	18.9558	18.9464	19.3684	19.3833	19.3904	19.4709
A0A1D8PG01	EMC9	Emc9p	0.0258285	0.452421	0.0846037	16.1835	16.2092	16.0886	16.182	16.6993	16.5041	16.3728	16.8968
C4YII5	orf19.3539	25S rRNA adenine-N(1) methyltransferase	0.034472	0.451918	0.102591	14.9945	14.9318	14.8722	14.945	15.0335	15.4111	15.622	15.4846
A0A1D8PRG0	MRP7	54S ribosomal protein L2, mitochondrial	0.000633157	0.451339	0.00642977	20.2959	20.2984	20.2956	20.3464	20.7789	20.7411	20.668	20.8536
A0A1D8PJS8	orf19.6934	Uncharacterized protein	0.00270622	0.451308	0.0175882	17.6062	17.5201	17.6027	17.7114	18.1254	17.9995	17.9042	18.2165
A0A1D8PIS5	HEM4	Hydroxymethylbilane hydrolyase [cyclizing]	0.0154656	0.446789	0.059348	14.734	14.644	14.8767	15.1129	15.4884	15.308	15.0868	15.2716
P48990	TIM54	Mitochondrial import inner membrane translocase subunit TIM54	0.00238585	0.444312	0.016065	17.111	16.9424	17.072	17.0146	17.4255	17.4924	17.3455	17.6538
C4YDK8	OSH2	PH domain-containing protein	0.07808	0.444193	0.176202	15.1653	14.8665	14.561	15.3552	15.6508	15.2685	15.3379	15.4676
Q5ACX1	orf19.2097	DNA repair protein RAD5	0.135137	0.444046	0.257049	15.3845	15.7444	14.7111	15.0974	15.6903	15.6437	15.6456	15.7339
Q5A2B1	YPT53	Rab family GTPase	0.00245337	0.443177	0.0163427	15.0229	15.0168	14.9114	15.215	15.5841	15.3735	15.3812	15.6001
B9WAC4	orf19.2057	Mitochondrial respiratory chain complexes assembly protein, putative	0.0101	0.442123	0.0440193	17.1058	16.9163	17.0555	16.7693	17.2	17.5964	17.5088	17.3102
Q5AQ57	orf19.4751	37S ribosomal protein S25, mitochondrial	0.000177044	0.441517	0.00258486	19.5256	19.6986	19.5973	19.5452	20.0123	20.0817	19.9715	20.0672
A0A1D8PJ88	orf19.1676	Uncharacterized protein	0.00854321	0.439077	0.0391016	16.0989	16.0873	16.3995	16.0896	16.5657	16.633	16.6454	16.5874
C4YH78	RAM1	Protein farnesyltransferase subunit beta	0.127992	0.437603	0.247259	15.8872	15.7903	15.147	16.1357	16.011	16.2685	16.0351	16.3959
A0A1D8PHE0	orf19.3559	Mitochondrial 37S ribosomal protein MRPS35	0.0255502	0.436005	0.0839595	19.3614	19.3632	19.4558	19.4304	19.7264	19.7084	19.7539	20.166
C4YRP9	orf19.1114	Respiratory supercomplex factor 1, mitochondrial	0.0477217	0.434452	0.127072	19.4097	19.5527	19.1442	19.2889	19.8303	19.9908	19.9421	19.3702
C4YMF0	orf19.6136	54S ribosomal protein L4, mitochondrial	0.470536	0.434311	0.603917	14.4945	13.3191	15.232	14.3262	14.12	15.2713	15.6546	14.0631
C4YEB8	orf19.439	Mitochondrial homologous recombination protein 1	0.0244194	0.433598	0.0812781	18.3307	18.4609	18.3465	18.3792	18.6455	18.6835	18.7981	19.1247
A0A1D8PEE8	orf19.4734	Uncharacterized protein	0.0841222	0.432964	0.185419	14.7759	14.9301	15.3497	15.5184	15.5924	15.7175	15.5366	15.4595
A0A1D8PNJ4	orf19.4307	Uncharacterized protein	0.000687479	0.432918	0.00676066	16.9928	17.078	17.0687	17.1319	17.4503	17.4506	17.4553	17.6468
C4YTW1	TOM22	Uncharacterized protein	0.00107195	0.432471	0.00935789	20.4489	20.4114	20.3422	20.5782	20.8274	20.7915	20.8576	21.0341
Q5AJU7	CAP1	AP-1-like transcription factor CAP1	0.0312048	0.431288	0.0957307	17.0943	17.2052	17.1637	17.1492	17.6206	17.364	17.4597	17.8934
Q5A940	MBF1	Multiprotein-bridging factor 1	0.0223097	0.431209	0.0767725	20.8226	20.8898	20.7948	21.0415	21.2677	21.1423	21.219	21.6446
C4YDG2	orf19.4727	Succinate dehydrogenase assembly factor 2, mitochondrial	0.0192876	0.430839	0.0694464	16.8958	16.8102	16.7807	17.031	17.2808	17.2265	17.1178	17.6161
C4YMI3	orf19.3487	Uncharacterized protein	0.0148107	0.429389	0.05775	17.0334	16.917	17.1126	16.9634	17.4754	17.1694	17.4618	17.6374
Q5AKX6	CUP2	Cup2p	0.0100956	0.428756	0.0440193	15.138	15.1805	15.1887	15.3036	15.8703	15.5013	15.5093	15.6449
Q5APA2	orf19.4862	Golgi apparatus membrane protein TVP23	0.064569	0.428165	0.154543	15.6135	15.462	15.2541	15.3917	15.8897	15.5667	15.6942	16.2833
Q5AML1	NIP1	Eukaryotic translation initiation factor 3 subunit C	0.347765	0.427957	0.493999	15.4931	15.9501	15.0791	16.4064	15.8713	15.5172	16.3092	16.9428
C4YNM6	orf19.2520	Uncharacterized protein	0.0949278	0.426323	0.202296	17.3114	18.037	18.0416	17.9877	18.1945	18.2684	18.3207	18.2994
A0A1D8PIJ8	orf19.1356	Sulfurtransferase	0.113514	0.424731	0.228129	16.661	16.9309	16.7119	16.5252	17.6257	17.1942	17.0115	16.6965
A0A1D8PMU5	orf19.5684	Mitochondrial 54S ribosomal protein YmL38/YmL34	0.11761	0.424709	0.233716	18.4136	19.0554	18.8376	19.3515	19.3853	19.2483	19.4786	19.2448
A0A1D8PEV9	orf19.989	Mitochondrial 37S ribosomal protein MRPS5	0.165529	0.424086	0.294473	17.106	16.3843	17.3278	17.0487	17.7053	17.3615	16.9132	17.5832
A0A1D8PQY7	MSK1	Lysyl-tRNA synthetase	0.0265035	0.423981	0.0859721	16.7607	16.8793	16.8966	16.4429	17	17.1146	17.1027	17.458
A0A1D8PCJ4	orf19.3353	CIA30 domain-containing protein	3.71577e-05	0.423107	0.000901934	17.5201	17.5758	17.4573	17.5643	17.9712	17.9197	17.8959	18.0232
Q59X25	orf19.4106	Putative polyadenylation protein	0.0358471	0.42303	0.105011	15.061	15.1046	15.0292	15.0002	15.1523	15.7289	15.5198	15.4863
C4YGZ4	orf19.3798	tRNA (guanine-N(7)-)-methyltransferase	0.0164812	0.422229	0.0622262	17.3483	17.3896	17.3866	17.5733	17.928	17.6507	17.7179	18.0902
C4YDZ2	orf19.6238	DAO domain-containing protein	0.242844	0.42022	0.384745	14.4347	14.5518	14.6205	14.0725	14.0846	15.2075	15.3329	14.7355
Q5AA38	orf19.2446	Uncharacterized protein	0.0374672	0.419787	0.108079	16.7702	16.9134	16.4532	16.8214	17.4262	17.2611	17.0841	16.8658
A0A1D8PQY9	TOM7	Tom7p	0.138583	0.419501	0.261457	17.0351	17.1697	17.1339	17.9136	17.5932	17.4909	17.7777	18.0685
A0A1D8PJ23	MRPL33	Mitochondrial 54S ribosomal protein YmL33	0.00237003	0.419216	0.0160453	17.7326	17.7132	17.6602	17.9439	18.161	18.1203	18.1564	18.2891
B9W6V0	RPB7	DNA-directed RNA polymerase II 19 kDa polypeptide, putative	0.0204313	0.419109	0.0725152	19.0427	19.004	18.771	19.2865	19.5658	19.31	19.3234	19.5814
P0CY21	HAL21	3'(2'),5'-bisphosphate nucleotidase 1	0.0292632	0.417668	0.0917562	15.3242	15.2224	15.3024	15.2837	15.5814	15.7076	15.5088	16.0056
C4YRX9	MES1	Methionyl-tRNA synthetase	0.0979087	0.417652	0.206771	18.5488	18.2515	18.4083	18.7834	18.7845	18.6605	18.7892	19.4283
C4YFJ2	orf19.6043	FAD-binding PCMH-type domain-containing protein	0.0838842	0.416988	0.185103	13.2865	13.7753	13.0126	13.1269	13.8103	13.55	13.7986	13.7103
A0A1D8PU96	SLD5	DNA replication complex GINS protein SLD5	0.00739091	0.416463	0.0351262	16.2121	16.0883	16.3323	15.959	16.4885	16.6405	16.6368	16.4916
A0A1D8PPR6	orf19.688	Mitochondrial 37S ribosomal protein YmS18	1.26475e-05	0.416308	0.000452762	18.1953	18.2912	18.2065	18.2671	18.7184	18.6468	18.643	18.6171
C4YEY6	orf19.2978	Uncharacterized protein	0.0118915	0.413434	0.0495163	16.2	15.919	16.0196	15.7669	16.5133	16.2874	16.3215	16.437
A0A1D8PTX2	SCO1	Cu-binding protein	2.24209e-05	0.413322	0.000672087	18.4786	18.4314	18.3794	18.4761	18.9084	18.881	18.8379	18.7913
C4YCZ9	orf19.989	S5 DRBM domain-containing protein	0.000470431	0.413037	0.00515608	19.4971	19.4627	19.4638	19.6491	20.0151	19.8564	19.8704	19.983
C4YRL6	orf19.2639	Uncharacterized protein	0.0461031	0.411867	0.123804	18.1258	18.5902	18.4971	18.5522	18.766	18.6811	18.7456	19.2201
Q59PZ2	SPC97	Spindle pole body component	0.00958892	0.411839	0.0422626	16.0919	16.1187	16.3037	16.4558	16.7683	16.683	16.5488	16.6174
C4YL79	orf19.168	RNase_PH domain-containing protein	0.0425543	0.411686	0.116717	16.9024	16.7797	16.9729	17.3816	17.4263	17.61	17.3445	17.3026
C4YH60	orf19.5296	Uncharacterized protein	0.00638222	0.411496	0.0323855	17.7706	17.5504	17.4076	17.4874	18.0538	17.856	18.0468	17.9055
C4YF47	CWH8	Dolichyldiphosphatase	0.271461	0.410192	0.414607	16.135	15.7653	16.1272	16.8681	17.1779	16.3604	16.0952	16.9029
A0A1D8PS09	SAS3	Histone acetyltransferase	0.0510151	0.410117	0.133081	15.8617	15.5061	15.7274	16.1249	16.464	16.2962	16.1236	15.9768
C4YM73	HRD1	RING-type E3 ubiquitin transferase	0.0999863	0.409557	0.209135	15.0569	14.6821	14.1951	14.687	15.1831	15.1836	14.8204	15.0722
A0A1D8PH07	orf19.827	Uncharacterized protein	0.205739	0.408978	0.342509	16.3058	16.463	16.2411	16.0453	16.4009	16.3539	16.5131	17.4231
A0A1D8PRB7	ZCF29	Zcf29p	0.00132505	0.408796	0.0107846	16.4154	16.4467	16.2411	16.3098	16.7301	16.7797	16.7282	16.8101
C4YDH9	orf19.397	60S ribosomal protein L28, mitochondrial	0.0104022	0.40756	0.0445449	19.303	19.5232	19.4312	19.4296	19.8458	19.6404	19.7786	20.0525
C4YDG8	orf19.4721	Mtf2 domain-containing protein	0.00128092	0.407173	0.0105702	17.1407	17.2257	17.3087	17.3833	17.7694	17.6751	17.7038	17.5388
A0A1D8PHY2	orf19.2214	Mitochondrial 54S ribosomal protein YmL7/YmL5	0.000732425	0.406442	0.00706307	18.0553	18.1196	18.122	18.2536	18.505	18.4457	18.5545	18.6711
A0A1D8PLT6	orf19.3367	Mitochondrial 54S ribosomal protein YmL22	0.000729427	0.40547	0.00704782	18.6323	18.6993	18.6405	18.6996	19.0233	19.0097	19.0694	19.1911
C4YH36	orf19.1417	Uncharacterized protein	0.0219169	0.405095	0.0760519	17.1054	17.0052	17.1479	16.9814	17.4623	17.3433	17.3011	17.7537
Q5ADM0	orf19.6821	Anaphase-promoting complex subunit 2	0.0344566	0.404611	0.102591	14.4994	14.7906	14.4943	14.9482	15.1012	15.0321	15.1295	15.0882
A0A1D8PS74	orf19.3730	Uncharacterized protein	0.0273759	0.404573	0.0877265	16.6725	16.4866	16.739	16.9008	16.9862	17.0322	16.9741	17.4246
A0A1D8PPR4	YHM1	Yhm1p	0.000253198	0.402777	0.00339676	19.6865	19.7652	19.6737	19.8416	20.2305	20.0814	20.1629	20.1034
Q5A970	MRS2	Mitochondrial inner membrane magnesium transporter MRS2	0.0990976	0.402339	0.208063	14.5953	14.7641	14.9944	14.8975	15.6022	14.7946	15.3557	15.1081
A0A1D8PNY0	orf19.3919.1	Uncharacterized protein	0.133467	0.402119	0.254554	16.8508	16.7065	16.4836	17.3533	17.2564	16.9084	17.5685	17.2694
Q5A8W9	orf19.5704	Mitochondrial group I intron splicing factor CCM1	0.000406534	0.40133	0.00472615	17.7424	17.541	17.6095	17.6269	18.0976	18.0824	18.0138	17.9313
C4YJM0	orf19.5837	Uncharacterized protein	0.0173464	0.400715	0.0644035	15.8493	16.2942	16.038	16.147	16.4254	16.4205	16.5182	16.5672
A0A1D8PRG2	orf19.7204	Putative nitronate monooxygenase	0.00175858	0.400388	0.0130101	15.3993	15.1425	15.3534	15.2579	15.7969	15.6312	15.6411	15.6855
Q59RK9	OCT1	Mitochondrial intermediate peptidase	0.000708416	0.400158	0.00689839	17.0447	17.1624	17.2031	17.0028	17.4036	17.5134	17.5638	17.5329
A0A1D8PFH7	orf19.6347	Uncharacterized protein	0.216738	0.399073	0.354883	15.0071	14.631	14.4247	14.7081	15.8241	14.9756	14.8132	14.7543
A0A1D8PP45	MSS2	Uncharacterized protein	0.000707083	0.397931	0.00689839	15.3946	15.5465	15.4039	15.3216	15.8968	15.7741	15.7476	15.8398
A0A1D8PJH8	PHA2	Prephenate dehydratase	0.00155521	0.397908	0.0119609	15.7133	15.6611	15.8193	15.891	16.07	16.1748	16.1234	16.3082
Q59MG4	orf19.5204	Uncharacterized protein	0.683366	0.397361	0.781169	11.8288	15.8939	14.7064	13.9366	14.1186	14.3546	14.1801	15.302
C4YNH0	orf19.3283	Uncharacterized protein	0.00452548	0.396394	0.025359	15.7987	15.7798	15.7525	15.8332	16.3241	16.1968	16.038	16.1908
A0A1D8PDR9	orf19.6272	Ubiquitin carboxyl-terminal hydrolase	0.0338104	0.395891	0.101045	17.2051	17.2816	17.2544	17.2515	17.6085	17.5691	17.4469	17.9518
B9WIC3	orf19.1200	Uncharacterized protein	0.047998	0.395548	0.127584	15.4643	14.9805	15.2279	15.5337	15.7292	15.6199	15.7416	15.6979
A0A1D8PE04	ALG9	Mannosyltransferase	0.148732	0.394894	0.274921	14.7802	15.0218	14.943	15.1108	15.6965	14.7708	15.5686	15.3994
A0A1D8PNI6	CKB2	Casein kinase II subunit beta	0.0188372	0.394185	0.0684189	17.0021	16.9515	17.0849	17.3529	17.5188	17.4687	17.4466	17.534
A0A1D8PQ56	NAM2	Leucyl-tRNA synthetase	0.000508507	0.394142	0.00538369	17.322	17.4205	17.4363	17.2509	17.6826	17.7158	17.8109	17.797
A0A1D8PSJ4	orf19.4380.1	Mitochondrial escape protein 2	6.43158e-05	0.393769	0.00131605	18.1759	18.114	18.1032	18.2261	18.5567	18.5348	18.5048	18.5979
C4YKJ6	orf19.4086	Uncharacterized protein	0.152225	0.393657	0.27879	14.635	15.2892	14.502	15.2691	15.3934	15.3354	15.2038	15.3374
A0A1D8PMT8	orf19.5698	Mitochondrial 54S ribosomal protein MRPL1	3.65498e-05	0.392994	0.00089592	18.7372	18.8247	18.847	18.8089	19.266	19.2024	19.1841	19.1372
C4YQ42	orf19.267	Cytokin_check_N domain-containing protein	0.0312045	0.392678	0.0957307	14.8392	14.323	14.6836	14.4969	14.9536	15.104	14.8603	14.9954
C4YIC9	LYS22	Homocitrate synthase	0.0426774	0.392628	0.116927	20.6191	21.1303	20.7433	21.0605	21.2486	21.4802	21.3007	21.0943
C4YI81	orf19.828	Uncharacterized protein	1.32957e-06	0.391208	0.000129724	19.5218	19.539	19.505	19.5124	19.9411	19.9164	19.9018	19.8837
A0A1D8PL68	RPL40B	Rpl40bp	0.113833	0.391007	0.228401	21.8192	22.1264	21.5933	22.4149	22.5058	22.416	22.4055	22.1905
A0A1D8PG36	orf19.2089	V-SNARE coiled-coil homology domain-containing protein	0.05212	0.389917	0.134587	15.958	15.6942	15.4688	16.0074	16.2844	16.3524	15.9056	16.1458
A0A1D8PMZ8	SPE2	S-adenosylmethionine decarboxylase proenzyme	0.00202474	0.389685	0.0144343	17.8124	17.7166	17.7052	17.552	18.0517	17.981	18.229	18.0833
A0A1D8PFW8	orf19.7245	tRNA-5-taurinomethyluridine 2-sulfurtransferase	0.0098437	0.388299	0.0431562	16.8794	16.6815	16.7818	16.8316	17.1543	17.3024	17.306	16.9648
A0A1D8PTJ1	orf19.729	Uncharacterized protein	0.0391161	0.388045	0.110639	17.3279	16.9117	16.9422	17.3428	17.4395	17.4482	17.5632	17.6259
Q59T88	UGA2	Succinate-semialdehyde dehydrogenase	0.00364523	0.38778	0.0217751	16.5562	16.3543	16.4758	16.5925	16.7602	17.06	16.8695	16.8402
C4YTS2	orf19.6498	Iwr1 domain-containing protein	0.0232066	0.387629	0.0787517	15.918	15.8044	15.7703	16.0918	16.3027	16.2248	16.0621	16.5455
B9WAM5	PRP39	Spliceosomal U1 snRNP protein, putative	0.000257456	0.387444	0.00342541	15.388	15.272	15.4462	15.3705	15.7894	15.7494	15.6947	15.7928
A0A1D8PN49	orf19.1967	Mitochondrial 54S ribosomal protein IMG1	0.0101081	0.387411	0.0440193	18.9504	19.1532	19.0491	19.1243	19.4536	19.3778	19.3106	19.6846
A0A1D8PFF4	VPH2	Vph2p	0.30289	0.386968	0.448165	16.6268	16.3785	16.8342	16.9242	17.6477	16.6239	16.4874	17.5525
Q59MA9	orf19.51	Clustered mitochondria protein homolog	3.8025e-06	0.386838	0.000236516	19.6203	19.5903	19.5786	19.5642	19.955	19.9643	20.025	19.9563
A0A1D8PU55	orf19.7598	Uncharacterized protein	0.00183539	0.386643	0.013411	16.8234	16.7579	16.7562	16.777	17.1338	17.0651	17.1793	17.2829
B9WB01	orf19.5777	Hypothetical membrane protein, conserved	0.145035	0.38641	0.269846	14.9732	15.4218	15.7555	15.7151	15.8255	15.5339	15.8328	16.2191
A0A1D8PNN9	RMS1	Ribosomal lysine N-methyltransferase 4	1.63106e-05	0.385183	0.000537494	17.2133	17.1617	17.2522	17.2545	17.5574	17.621	17.5852	17.6587
C4YRH5	MIG1	Uncharacterized protein	0.0148437	0.385139	0.05775	16.8928	16.8813	16.9118	16.8994	17.2332	17.1951	17.188	17.5095
A0A1D8PQI3	orf19.7101	Telomere_reg-2 domain-containing protein	0.163275	0.384819	0.291831	17.1244	16.7452	16.6503	16.9086	17.7972	17.2977	17.0069	16.8659
A0A1D8PCY0	ARO80	Aro80p	0.0378544	0.384739	0.108692	16.365	16.1187	16.2049	16.652	16.5613	16.8353	16.7647	16.7182
C4YLE8	orf19.2393	Uncharacterized protein	0.0606479	0.38435	0.14879	14.8926	15.3148	15.4347	15.4897	15.7475	15.7809	15.7278	15.413
Q5A4N0	ATG15	Putative lipase ATG15	0.018948	0.384174	0.068671	15.8363	16.2381	16.1461	16.099	16.4592	16.5075	16.4252	16.4644
A0A1D8PH91	orf19.185	Mitochondrial 37S ribosomal protein MRP51	4.77394e-05	0.383584	0.00109471	18.5067	18.445	18.5495	18.568	18.9183	18.8989	18.8435	18.9428
C4YDY5	MRPL19	Uncharacterized protein	0.00649345	0.382902	0.0328034	18.7159	18.8486	18.8119	18.9794	19.0997	19.153	19.2057	19.4289
Q59X93	orf19.585	Mitochondrial 54S ribosomal protein YmL17/YmL30	0.000328554	0.382761	0.00417062	17.802	17.8374	17.9477	17.8907	18.2709	18.236	18.2214	18.2804
Q59NG6	orf19.4204	Mitochondrial 37S ribosomal protein PET123	0.00917242	0.3824	0.0412303	18.9234	18.8646	18.8459	18.925	19.2443	19.2054	19.162	19.4767
O94058	Ca38F10.12c	TRUD domain-containing protein	0.0537772	0.382045	0.137174	15.5201	15.4136	15.3747	15.6474	15.7392	15.6632	15.8321	16.2496
C4YEF3	orf19.757	Dilute domain-containing protein	0.502663	0.38198	0.630991	15.2196	13.7969	13.9117	15.8	15.3965	15.0934	15.0335	14.7329
C4YHF0	NAN1	Uncharacterized protein	0.00809365	0.380744	0.0375691	17.2538	17.3293	17.4062	17.6035	17.6614	17.7324	17.9393	17.7826
Q59Q40	RTA2	Phospholipid-translocating ATPase	0.0067037	0.3803	0.033369	16.2266	16.4243	16.2951	16.3064	16.7615	16.6756	16.5006	16.8359
A0A1D8PE95	orf19.5067	Exosome complex protein	0.0292639	0.379953	0.0917562	15.2899	15.6696	15.4066	15.1982	15.7765	15.8503	15.7184	15.7389
C4YGA7	orf19.5250	CoA_binding domain-containing protein	0.00714198	0.379549	0.0345369	15.8608	16.1207	16.1751	15.9478	16.4285	16.5398	16.3774	16.2769
P56091	GAL1	Galactokinase	0.00322334	0.379418	0.0199495	17.2101	17.2329	17.2871	17.2145	17.6695	17.6419	17.6899	17.461
Q5AHC2	orf19.874	Mitochondrial inner membrane i-AAA protease complex subunit MGR1	0.0807543	0.379252	0.180518	15.5898	15.777	15.7136	16.0404	16.3458	15.9482	15.8729	16.4709
A0A1D8PN00	TFB3	RNA polymerase II transcription factor B 38 kDa subunit	0.0154426	0.378596	0.059348	15.4423	15.7746	15.7509	15.84	16.1939	16.1146	15.9981	16.0155
A0A1D8PKK7	orf19.7443	Uncharacterized protein	0.0558218	0.377871	0.1405	16.3445	16.8649	16.8555	16.8674	17.0851	17.0305	17.2326	17.0956
C4YDG7	RTG1	BHLH domain-containing protein	0.000189678	0.376919	0.00273012	16.95	16.8196	16.7958	16.8383	17.1986	17.1577	17.2572	17.2978
A0A1D8PGM1	orf19.1576	Uncharacterized protein	0.0376526	0.376693	0.108423	16.1427	16.4819	16.3181	16.1046	16.7074	16.4609	16.4673	16.9184
A0A1D8PI07	RCK2	Serine/threonine protein kinase	0.0139339	0.376347	0.0554239	16.6197	16.4902	16.3398	16.7332	16.7507	16.9334	16.9345	17.0696
A0A1D8PNA8	RPN8	Proteasome regulatory particle lid subunit	0.141211	0.376221	0.264915	17.1445	17.2149	17.2542	16.6879	17.2892	17.0861	17.5261	17.9051
C4YRG7	orf19.4307	Vacuolar protein sorting protein 46	0.000105646	0.375992	0.00179419	18.4829	18.5381	18.5171	18.4879	18.9147	18.8327	18.845	18.9375
C4YE47	orf19.2438	Chloroplast 30S ribosomal protein S12	0.0157545	0.375731	0.0601173	19.8706	19.9649	19.9413	19.9191	20.2231	20.2682	20.1727	20.5347
A0A1D8PRA1	orf19.5161	Mitochondrial 54S ribosomal protein YmL49	0.0129125	0.375656	0.0524941	19.1243	19.2774	19.1935	19.1416	19.5008	19.3986	19.5563	19.7837
Q59SR4	HBR3	20S-pre-rRNA D-site endonuclease NOB1	0.0128394	0.374555	0.0523778	17.4456	17.5133	17.4631	17.5167	17.7419	17.7898	17.8277	18.0775
Q9Y7W4	CRK1	Serine/threonine-protein kinase BUR1	0.0186606	0.374471	0.0679262	16.4253	16.603	16.244	16.6473	16.8089	16.8627	17.0267	16.7193
A0A1D8PJF2	MEP1	Ammonium transporter	0.035941	0.374359	0.105016	14.1373	14.2651	14.2942	14.4615	14.4167	14.8477	14.8598	14.5314
C4YDH7	YPK1	Serine/threonine-protein kinase YPK1	0.00114683	0.372559	0.00978839	17.9514	17.9156	17.9436	17.9983	18.2749	18.3092	18.2689	18.4462
C4YSL4	STE23	Uncharacterized protein	1.10313e-06	0.369675	0.000116791	16.6208	16.6558	16.6174	16.6628	17.0259	17.0117	17.0085	16.9893
C4YKT2	OCA1	Tyrosine-protein phosphatase domain-containing protein	0.0150036	0.36928	0.0581446	17.2028	17.5295	17.1962	17.4605	17.8053	17.7559	17.562	17.7428
Q5ACW2	orf19.2105	Pre-mRNA-splicing factor CWC24	0.0216586	0.368713	0.0755243	14.059	14.2881	14.2527	14.5159	14.5789	14.6002	14.762	14.6494
A0A1D8PD81	orf19.4478	Aspartate--tRNA ligase	0.00139689	0.368706	0.0112112	15.7588	15.8335	15.8549	15.6769	16.1429	16.2575	16.1802	16.0184
Q5A847	orf19.3281	JmjC domain-containing histone demethylation protein 1	0.081419	0.367899	0.181596	14.8874	15.1215	14.9969	14.9305	15.7031	15.0501	15.1835	15.4712
C4YM08	MTG2	Uncharacterized protein	0.0416922	0.367649	0.115429	15.8719	15.6773	15.4675	15.8191	15.8198	16.0004	16.1589	16.3272
A0A1D8PIG8	orf19.4090.1	Vacuolar ATPase assembly integral membrane protein VMA21	0.0602334	0.366944	0.14801	14.9111	15.1183	14.8006	15.1608	15.7457	15.2644	15.247	15.2014
C4YKZ6	TRP2	Anthranilate synthase	0.155175	0.366163	0.282012	16.8237	17.0098	16.758	17.1361	17.5703	17.5021	17.3887	16.7311
Q5AQ47	HST1	NAD-dependent protein deacetylase HST1	0.00386452	0.366126	0.0228655	14.9889	15.0193	15.0965	15.265	15.4536	15.446	15.5762	15.3584
P0CY20	HAL21	3'(2'),5'-bisphosphate nucleotidase 1	3.60873e-06	0.365738	0.000228563	18.2897	18.3181	18.3043	18.2446	18.631	18.6726	18.6913	18.6248
A0A1D8PUC5	orf19.7675	Mitochondrial 54S ribosomal protein YmL25	0.00275816	0.365512	0.0178084	17.8201	17.9685	17.991	17.8636	18.4396	18.2215	18.1777	18.2664
C4YD83	orf19.4820	Protein arginine methyltransferase NDUFAF7	0.0128484	0.365094	0.0523778	17.714	17.6247	17.5019	17.5126	18.0386	17.816	17.8161	18.1428
C4YSQ7	orf19.5510	WAC domain-containing protein	0.0513715	0.363818	0.133555	14.5538	14.6424	14.5462	14.5815	15.1719	14.6174	15.0311	14.9587
B9WBD5	TIM17	Mitochondrial import inner membrane translocase subunit TIM17	0.0239252	0.3626	0.0802494	19.3103	19.521	19.3134	19.7025	19.8436	19.7826	19.7504	19.921
B9WC64	orf19.2201	Cytochrome b pre-mRNA-processing protein, putative	0.000405903	0.362319	0.00472615	18.8357	18.9387	18.9822	18.974	19.3289	19.1915	19.2907	19.3687
Q5AF54	TIM13	Mitochondrial import inner membrane translocase subunit TIM13	0.0842071	0.362222	0.185487	16.3407	16.327	16.6693	16.4448	16.6206	16.6977	16.6719	17.2404
B9WDT0	orf19.320	Dehydrogenase, putative	0.0283371	0.36193	0.0896411	16.6752	16.6963	16.9648	16.8369	17.2577	17.2627	17.2455	16.8551
C4YDF1	MSS116	Uncharacterized protein	0.0382668	0.361879	0.10929	15.6911	15.4881	15.4935	15.6451	15.7583	15.8008	15.9598	16.2464
Q5A6Q6	orf19.498	Mitochondrial 37S ribosomal protein NAM9	6.7805e-05	0.361775	0.00133888	18.3763	18.4109	18.4668	18.4602	18.7663	18.7887	18.8159	18.7903
A0A1D8PCY8	MAS1	Mas1p	0.000129894	0.361711	0.00207165	18.5445	18.4607	18.5282	18.5774	18.9391	18.8854	18.93	18.8031
C4YP97	orf19.6754	Uncharacterized protein	0.0620782	0.361205	0.150831	15.496	15.4858	15.3223	15.6338	15.7038	15.747	15.6974	16.2345
A0A1D8PEE2	orf19.4727	Succinate dehydrogenase assembly factor 2, mitochondrial	0.00875586	0.36046	0.0397166	18.0523	18.1638	17.8799	18.1365	18.5702	18.3298	18.2768	18.4975
Q5AKX4	orf19.5003	Uncharacterized protein	0.0206458	0.360259	0.0729508	15.4846	15.3191	15.3618	15.4967	15.5774	15.7175	15.7947	16.0136
A0A1D8PSU5	orf19.1735	Putative peptidylprolyl isomerase	0.00670687	0.359217	0.033369	14.7324	14.5999	14.4543	14.718	15.0631	14.8657	14.8997	15.113
B9WK07	MDM12	Mitochondrial distribution and morphology protein 12	0.141711	0.357597	0.265594	14.6225	14.8095	14.957	14.7351	15.2701	15.0565	15.5434	14.6847
B9WI70	SDH4	Succinate dehydrogenase [ubiquinone] cytochrome b small subunit	0.132599	0.357483	0.253676	15.6433	16.2828	16.147	16.4613	16.5752	16.3218	16.4548	16.6124
A0A1D8PR66	DOA10	E3 ubiquitin-protein ligase	0.000746713	0.357244	0.00713175	17.3043	17.3158	17.3566	17.3804	17.7521	17.7688	17.6174	17.6478
A0A1D8PD50	PDR16	Phosphatidylinositol transporter	0.00462048	0.356642	0.025634	15.413	15.5889	15.6388	15.6993	15.9442	15.9753	15.8033	16.0436
P78599	SPE1	Ornithine decarboxylase	0.674216	0.35658	0.774804	17.7929	14.9278	14.9554	17.3604	16.7636	16.4239	16.7368	16.5386
A0A1D8PRM0	NGS1	Ngs1p	0.0398933	0.356462	0.112317	15.8477	15.8047	15.5687	15.7731	15.9074	16.1131	15.9883	16.4112
C4YIH8	MRPL10	Ribosomal_L18e/L15P domain-containing protein	0.00620524	0.3559	0.0317341	18.528	18.7521	18.5588	18.7501	19.0035	18.9656	18.9806	19.0629
A0A1D8PGD2	orf19.1991	Uncharacterized protein	0.066993	0.355123	0.158289	17.0194	17.214	17.3037	17.6458	17.7902	17.622	17.6027	17.5885
B9W7D4	orf19.3057	Uncharacterized protein	0.0577391	0.354856	0.143854	17.1113	17.2629	17.2728	17.4024	17.891	17.7265	17.5396	17.3118
Q5AEE1	HTA3	Histone H2A.Z	0.264565	0.354482	0.4072	19.3876	19.4448	18.6217	19.7938	19.4917	19.5508	19.5748	20.0486
B9WIK6	TRA1	Subunit of SAGA complex, putative	0.242896	0.354479	0.384745	17.2613	17.4244	16.8815	16.403	17.2099	17.6255	17.0138	17.5388
A0A1D8PL76	orf19.4701	Elongator subunit	0.0128056	0.35436	0.0523156	15.9115	15.8713	15.8399	15.7161	16.173	16.1924	16.0024	16.3885
A0A1D8PPE1	orf19.1198	Uncharacterized protein	0.0110843	0.352889	0.0467815	16.0524	16.3823	16.2626	16.2144	16.6047	16.4453	16.5088	16.7646
Q5AG73	orf19.4306	Methylthioribulose-1-phosphate dehydratase	0.000150939	0.352768	0.0023253	18.0679	17.9407	18.0547	17.9798	18.3822	18.3728	18.3962	18.3031
C4YJ86	orf19.2000	ATP-dependent DNA helicase CHL1	0.0852296	0.352589	0.187257	15.4498	15.1892	15.3973	15.7593	16.1391	15.5602	15.818	15.6887
A0A1D8PU67	PUP1	Proteasome endopeptidase complex	0.00558595	0.352467	0.0294446	18.6132	18.848	18.9025	18.7241	19.1611	19.2172	19.1089	19.0104
A0A1D8PGK8	OPI1	Transcriptional regulator	0.00335901	0.352074	0.020433	15.7635	15.7406	15.9076	15.9674	16.1878	16.1245	16.1326	16.3423
C4YRF8	orf19.4294	FAD-binding FR-type domain-containing protein	0.0459288	0.351586	0.123502	16.3117	16.7309	16.7135	16.5053	16.7763	16.8581	16.8228	17.2105
A0A1D8PP14	RPL43A	Ribosomal 60S subunit protein L43A	0.0624301	0.35142	0.151344	23.8811	23.7909	23.5116	24.1177	24.1316	24.095	24.2252	24.2551
C4YTR7	orf19.6503	L51_S25_CI-B8 domain-containing protein	0.00700001	0.350855	0.0340822	19.0063	19.2353	19.1419	19.3238	19.5142	19.4088	19.555	19.6327
A0A1D8PD61	orf19.4468	Succinate dehydrogenase [ubiquinone] cytochrome b small subunit	0.0448968	0.350611	0.121219	20.1457	20.0076	19.98	20.4681	20.6157	20.4799	20.31	20.5984
Q5AEM8	PAM17	Presequence translocated-associated motor subunit PAM17, mitochondrial	0.00550689	0.350299	0.0291728	18.5513	18.7278	18.7407	18.676	18.9343	18.989	18.9601	19.2137
C4YLB3	MRP21	Uncharacterized protein	0.000490216	0.3496	0.00525827	17.8919	17.7478	17.7713	17.8668	18.2493	18.1052	18.1066	18.215
Q5AC35	orf19.5515	Uncharacterized protein	0.00150499	0.347796	0.0117564	19.2981	19.2933	19.2654	19.2488	19.6215	19.5697	19.574	19.7317
A0A1D8PS02	DOT6	Dot6p	0.00110236	0.347413	0.00952317	16.4517	16.4685	16.322	16.4471	16.7695	16.7615	16.7509	16.797
A0A1D8PMF5	orf19.1267.1	Uncharacterized protein	0.0232172	0.346516	0.0787517	17.0115	17.4018	17.3885	17.2935	17.6484	17.7266	17.444	17.6624
C4YM93	NMD3	60S ribosomal export protein NMD3	0.000419102	0.346475	0.00477334	19.149	19.1834	19.2039	19.2385	19.5069	19.5548	19.4707	19.6282
A0A1D8PNI0	PEP12	SNAP receptor	0.00409945	0.346134	0.0237328	15.2931	15.0402	15.096	15.2342	15.3862	15.5465	15.6012	15.5141
Q59RK3	orf19.1201	Seryl-tRNA synthetase	0.0174739	0.345745	0.0647913	16.6863	16.8888	16.8789	17.0978	17.2004	17.3028	17.3128	17.1189
C4YGF9	EXM2	Uncharacterized protein	0.114169	0.345536	0.22889	15.8107	16.1044	16.0676	16.3567	16.2358	16.2325	16.3965	16.8567
A0A1D8PFL0	orf19.4929	Uncharacterized protein	0.0017231	0.345334	0.0128741	18.1365	18.2258	18.2848	18.0779	18.4752	18.6163	18.5878	18.427
B9WAT9	orf19.1545	Mitochondrial 40s ribosomal protein s8, putative	0.00106384	0.345313	0.00931985	18.3395	18.4302	18.523	18.5213	18.8201	18.8106	18.6929	18.8716
A0A1D8PS81	orf19.173	Uncharacterized protein	0.0624388	0.345263	0.151344	16.3342	16.1219	15.9244	16.4446	16.5147	16.4876	16.3784	16.8254
Q5ANI4	MEA1	Mea1p	0.00324152	0.345194	0.0199495	15.1949	14.9745	14.9967	15.0042	15.4471	15.307	15.2928	15.5042
C4YRI2	SNU66	Uncharacterized protein	0.0938525	0.344951	0.200714	13.9343	14.1824	14.0069	14.045	14.336	14.1674	14.2337	14.8112
A0A1D8PN84	MAS2	Mitochondrial-processing protease subunit alpha	0.000110157	0.343955	0.00186443	18.1447	18.0819	18.1638	18.2183	18.5003	18.5471	18.5127	18.4242
A0A1D8PKC4	UBP1	Ubiquitin carboxyl-terminal hydrolase	0.000233217	0.343931	0.00317942	17.5125	17.4425	17.4464	17.4722	17.8219	17.778	17.7581	17.8913
A0A1D8PM54	orf19.3817	C2H2-type domain-containing protein	0.101533	0.343415	0.211544	15.0759	14.8642	14.9931	15.5014	15.5652	15.3896	15.1761	15.6773
A0A1D8PPI1	AEP1	Uncharacterized protein	0.000665553	0.343154	0.006677	16.9211	16.9476	16.9351	17.0263	17.3499	17.3729	17.2787	17.2013
A0A1D8PNZ9	TIP41	Tip41p	0.0686572	0.34304	0.160998	15.6116	15.5384	15.5562	15.6148	15.9627	15.6766	15.8011	16.2527
B9WF71	UBI3	Ubiquitin fusion protein, putative	0.0551984	0.342857	0.13931	23.8667	24.1232	23.9118	24.3821	24.3653	24.3336	24.418	24.5384
P43065	LYS1	Saccharopine dehydrogenase [NAD(+), L-lysine-forming]	0.025888	0.342681	0.0846378	20.4799	20.904	20.5903	20.7454	20.9567	21.1982	21.0196	20.9159
A0A1D8PM86	IMG2	Mitochondrial 54S ribosomal protein IMG2	0.012976	0.342217	0.052623	18.2666	18.33	18.0583	18.4039	18.6602	18.6056	18.6428	18.5192
A0A1D8PCP9	orf19.4525	Uncharacterized protein	0.00345572	0.342181	0.0209448	18.4115	18.2722	18.2167	18.4374	18.6901	18.656	18.559	18.8015
C4YEE3	orf19.51	Clustered mitochondria protein homolog	0.023949	0.3421	0.0802494	16.627	16.6	16.2763	16.6487	16.8524	16.8823	17.062	16.7236
Q59WU2	orf19.109	Tyrosine--tRNA ligase	0.0122702	0.341938	0.0507535	17.1043	17.0741	17.043	17.3384	17.5061	17.4808	17.4366	17.504
A0A1D8PJR2	GTT11	Gtt11p	0.0038403	0.341287	0.0227492	18.3163	18.4196	18.4154	18.3507	18.5673	18.7708	18.8158	18.7132
C4YGI1	orf19.3139	Uncharacterized protein	0.0115308	0.340864	0.0483377	18.3526	18.2817	18.1571	18.506	18.5597	18.7641	18.7677	18.5693
C4YPM1	EIS1	Uncharacterized protein	0.320584	0.340486	0.465623	17.7539	17.3096	16.9647	18.0949	17.6686	17.7139	17.6607	18.4419
A0A1D8PQL9	orf19.7059	mRNA-processing endoribonuclease	0.163197	0.339231	0.291796	16.5335	16.4238	16.5965	16.2739	16.7729	16.6657	16.4384	17.3077
A0A1D8PD24	orf19.3057	Uncharacterized protein	0.329068	0.338995	0.474072	14.4484	14.5251	14.5582	14.5129	14.9397	14.1936	14.676	15.5912
C4YE56	orf19.2447	Phosphatidylinositol 4-kinase	0.0349818	0.338588	0.103551	14.6039	14.7471	14.6849	14.6999	15.0544	15.235	14.7625	15.0383
C4YE04	orf19.6252	Transcription factor IWS1	0.128184	0.338342	0.247259	14.4125	14.8246	14.8297	15.1986	15.2621	15.3456	15.0096	15.0016
A0A1D8PPF7	orf19.3648	ERCC4 domain-containing protein	0.120222	0.338279	0.236604	14.6934	14.2985	14.5673	14.4778	14.8728	14.8441	14.4534	15.2197
A0A1D8PLX5	HRQ2	Hrq2p	0.205954	0.338043	0.342751	14.613	15.1293	14.4775	15.3528	14.996	15.2929	15.2833	15.3527
P87219	SOU1	Sorbose reductase SOU1	0.0563616	0.337314	0.141427	18.0159	18.0969	17.8148	18.2555	18.5259	18.444	18.5009	18.0616
C4YLF7	orf19.2382	Isoleucyl-tRNA synthetase	0.000196975	0.337108	0.00280492	17.2329	17.2724	17.2009	17.1567	17.5585	17.5603	17.5219	17.5708
A0A1D8PFZ8	RPN11	26S proteasome regulatory subunit RPN11	0.000388453	0.336939	0.0045667	18.7977	18.7181	18.7606	18.8852	19.1059	19.1287	19.0694	19.2052
A0A1D8PJ04	orf19.5376	Serine/threonine protein kinase	0.00122942	0.336586	0.0102644	14.9572	14.8527	14.7417	14.8677	15.2084	15.2707	15.0937	15.1928
Q5A798	MRPL3	Mitochondrial 54S ribosomal protein YmL3	0.000168719	0.336574	0.00249865	18.8828	18.8829	18.9806	18.8968	19.2512	19.1964	19.2104	19.3314
C4YDN0	orf19.5066	Uncharacterized protein	0.0387204	0.335985	0.110051	16.9616	17.2217	17.1483	17.1745	17.2004	17.4585	17.4867	17.7045
C4YK83	orf19.2196	CUE domain-containing protein	0.00219536	0.335816	0.0152706	16.1764	16.2557	16.2026	16.391	16.5276	16.585	16.6075	16.6489
A0A1D8PQK1	orf19.7082	Uncharacterized protein	0.00487269	0.334999	0.026557	16.1919	16.2395	16.1839	16.4111	16.5656	16.5584	16.6019	16.6405
A0A1D8PDG9	orf19.445	Uncharacterized protein	0.00914047	0.334598	0.0411239	16.7978	16.7637	16.8161	16.6699	17.2853	17.0698	16.9669	17.0638
A0A1D8PEY1	SFT2	Protein transport protein SFT2	0.00451387	0.333926	0.0253225	15.3505	15.1785	15.1061	15.3223	15.6136	15.676	15.4901	15.5134
A0A1D8PSW6	orf19.6306	Aldedh domain-containing protein	0.00255911	0.332595	0.0168971	15.6751	15.8008	15.6151	15.8039	15.9959	16.1501	15.9546	16.1246
C4YPH9	orf19.5420	60S ribosomal protein RML2, mitochondrial	0.000448184	0.332469	0.00501714	17.7989	17.9476	17.9393	17.9335	18.2048	18.1899	18.2246	18.3298
Q59TU4	orf19.1150	GATA-type domain-containing protein	0.137392	0.331032	0.260244	14.5981	14.8483	14.4017	14.2398	14.9211	14.5976	14.6699	15.2233
A0A1D8PCP7	orf19.3689	Bifunctional fructose-2,6-bisphosphate 2-phosphatase/6-phosphofructo-2-kinase	0.00311009	0.330788	0.0193932	17.67	17.4688	17.5291	17.6646	17.9237	17.8168	17.8733	18.0418
A0A1D8PLU8	RAD2	SsDNA endodeoxyribonuclease	0.0349099	0.329565	0.103551	15.7962	15.8744	15.5456	15.7818	16.0088	16.218	16.2472	15.8422
A0A1D8PJB1	orf19.1662	Mitochondrial 37S ribosomal protein MRP1	0.00563395	0.329419	0.0296035	18.5737	18.5441	18.6267	18.5006	18.8566	18.8452	19.0596	18.8013
C4YSW5	orf19.5126	HTH La-type RNA-binding domain-containing protein	0.00169974	0.329149	0.0127378	19.21	19.2507	19.2385	19.4077	19.6833	19.5459	19.5221	19.6721
A0A1D8PJD2	orf19.1626	Deoxyhypusine synthase	0.113363	0.328441	0.22801	16.7529	16.5393	16.3465	16.8908	16.608	17.1659	17.1509	16.9186
A0A1D8PMM0	orf19.3140.1	Uncharacterized protein	0.0993711	0.327809	0.208461	17.7659	17.8863	17.7786	17.7805	18.1113	17.9186	17.9597	18.5328
A0A1D8PTP5	orf19.6393	Uncharacterized protein	0.0373558	0.327598	0.107904	17.0193	16.9938	16.7704	16.9686	17.136	17.2007	17.1645	17.5613
C4YDN3	COI1	Uncharacterized protein	0.120322	0.32748	0.23665	18.2784	18.6981	18.4894	18.9729	19.0507	18.8158	18.7431	19.1389
A0A1D8PKI3	orf19.7437	Acetyltransferase	0.0280739	0.327465	0.0890349	17.2392	17.1843	17.309	17.5824	17.6751	17.7323	17.6245	17.5928
A0A1D8PIH2	FCY21	Purine-cytosine permease	0.0723411	0.327163	0.166807	15.6797	15.3423	15.4134	15.4024	15.5566	15.757	15.7007	16.1323
A0A1D8PPB1	ARD	Ardp	0.000685614	0.327053	0.00676066	20.0748	20.0772	20.0465	20.0213	20.3126	20.4447	20.4265	20.3442
C4YS33	orf19.4018	Ribosomal_S7 domain-containing protein	0.000230373	0.326878	0.00315795	18.6527	18.6436	18.6945	18.6055	19.0003	18.9503	18.9086	19.0446
C4YL88	DRE2	Fe-S cluster assembly protein DRE2	6.10487e-05	0.326799	0.00127638	17.4402	17.3972	17.4184	17.4984	17.7671	17.8131	17.7827	17.6986
C4YMF7	MRPL8	Uncharacterized protein	2.80105e-05	0.326736	0.000770057	19.5833	19.6512	19.585	19.6232	19.9186	19.9478	19.9538	19.9295
C4YG92	orf19.5235	Uncharacterized protein	0.00954814	0.326709	0.042195	19.1581	19.1864	19.1944	19.2348	19.5058	19.3802	19.5214	19.6731
B9W8G4	orf19.5052	Mitochondrial carrier protein, putative	0.00416372	0.326486	0.02398	15.1271	15.0951	15.2217	15.261	15.3421	15.6002	15.5494	15.5192
Q5AAV3	MEF2	Ribosome-releasing factor 2, mitochondrial	0.0017447	0.326239	0.0129576	16.9477	16.9645	17.1067	16.9819	17.4383	17.3383	17.3168	17.2124
C4YQ50	orf19.275	Ribonuclease P/MRP protein subunit POP5	0.0327758	0.325719	0.0990265	16.1695	16.1654	15.9852	16.4451	16.4655	16.5471	16.3962	16.6592
C4YNM5	NNF1	Kinetochore-associated protein	0.323621	0.325545	0.468257	14.1846	14.5945	14.5043	13.4961	14.6624	14.3655	14.9029	14.1508
C4YGS9	SEC18	Uncharacterized protein	0.135439	0.325458	0.257525	16.27	16.2338	16.2455	16.3295	16.5134	16.4806	16.3249	17.0617
C4YLQ1	PIM1	Lon protease homolog, mitochondrial	0.000153021	0.325221	0.00234287	18.792	18.816	18.825	18.7069	19.1332	19.1769	19.0747	19.056
P43066	ARD	D-arabinitol 2-dehydrogenase [ribulose-forming]	0.135638	0.324092	0.257805	16.5112	16.6846	16.7034	16.5498	16.6157	16.8952	16.8512	17.3834
A0A1D8PQQ9	YML6	Mitochondrial 54S ribosomal protein YmL6	0.000448549	0.32389	0.00501714	18.4373	18.5603	18.5192	18.5725	18.7519	18.8537	18.8606	18.9186
A0A1D8PCM6	ROA1	Roa1p	0.0253189	0.323576	0.0836567	15.8626	16.0513	16.2216	15.8543	16.1925	16.4368	16.3034	16.3513
A0A1D8PI78	TIM22	Mitochondrial import inner membrane translocase subunit TIM22	0.000596629	0.323552	0.00609615	16.919	16.9511	17.0874	16.9898	17.2549	17.2565	17.3497	17.3804
A0A1D8PPU3	orf19.3458	Uncharacterized protein	0.105449	0.323468	0.217313	17.4001	17.3467	16.9893	17.6855	17.6269	17.7439	17.6012	17.7435
C4YSB5	orf19.5773	Dipeptidyl peptidase 3	0.00247106	0.322995	0.0164385	16.2344	16.2447	16.0653	16.0747	16.5554	16.4045	16.4725	16.4788
C4YFD8	STB5	Zn(2)-C6 fungal-type domain-containing protein	0.160914	0.322652	0.288647	14.7247	14.6726	14.6216	13.9809	14.9046	14.9141	14.6452	14.8265
Q5AHI3	orf19.813	Uncharacterized protein	0.036826	0.322529	0.106725	19.5197	19.421	19.5705	19.4343	19.9835	19.9659	19.6315	19.6547
A0A1D8PLK0	orf19.2757	Thioredoxin domain-containing protein	0.0129517	0.321698	0.0525676	15.425	15.0912	15.3424	15.2787	15.4897	15.7356	15.5427	15.6562
B9W864	KIN28	[RNA-polymerase]-subunit kinase	0.0543778	0.321373	0.137928	17.1903	16.9026	16.6561	16.8791	17.2396	17.1329	17.2164	17.3247
C4YET4	orf19.3043	DUF676 domain-containing protein	0.0901597	0.321291	0.195228	15.2062	14.9876	14.9559	15.535	15.5962	15.5351	15.3349	15.5037
A0A1D8PHU0	orf19.2259	Mitochondrial 54S ribosomal protein MRPL50	0.00324092	0.320717	0.0199495	19.0992	19.228	19.3157	19.1286	19.4544	19.5206	19.5062	19.573
A0A1D8PIV7	RPT2	Proteasome regulatory particle base subunit	9.22951e-05	0.320605	0.00166399	20.2994	20.2091	20.2214	20.1993	20.5893	20.5835	20.4782	20.5607
Q59R24	TIM9	Mitochondrial import inner membrane translocase subunit TIM9	0.0591448	0.320201	0.145984	20.0658	20.3484	20.2133	20.2879	20.581	20.2894	20.491	20.8347
A0A1D8PQV0	QCE1	Uncharacterized protein	0.0881395	0.319601	0.191772	15.4451	15.3451	15.3536	15.2934	15.7901	15.4964	15.4357	15.9932
A0A1D8PQF4	orf19.2131	Ubiquitin-protein ligase	0.0121352	0.319593	0.0502788	15.9161	15.9016	15.881	15.8925	16.1397	16.3512	16.2827	16.0959
C4YI58	CAR2	Ornithine aminotransferase	0.0328263	0.319368	0.0990292	17.5762	17.6242	17.7152	17.673	18.1913	17.9952	17.926	17.7536
Q5AL13	CWC26	Pre-mRNA-splicing factor CWC26	0.409516	0.318683	0.551259	15.4836	15.1394	15.5323	14.8029	14.9467	15.6611	15.2528	16.3722
C4YFA5	orf19.3348	60S ribosomal protein L23, mitochondrial	0.0276757	0.318613	0.0881655	17.5777	17.8525	17.8467	17.9679	18.1419	18.2518	18.2008	17.9248
B9W876	orf19.6230	Decapping nuclease	0.161237	0.318599	0.288914	15.7772	15.8218	15.7704	15.586	15.7677	15.8797	16.0335	16.5489
A0A1D8PGB2	PEX12	Peroxin-12	0.000401814	0.318382	0.00470453	15.7957	15.8958	15.8888	15.8193	16.2493	16.1467	16.188	16.0892
Q59P94	FZO1	Mitofusin	0.000408217	0.318184	0.00472615	18.316	18.2434	18.2013	18.349	18.5311	18.5818	18.599	18.6706
A0A1D8PN32	CYC3	Holocytochrome c-type synthase	0.260023	0.318064	0.402826	15.4836	15.633	15.7343	15.5653	15.691	15.6837	15.7062	16.6076
Q59S45	orf19.6907	DNA damage-binding protein CMR1	0.00240185	0.317665	0.0160856	17.0569	17.0453	17.0831	17.2488	17.4968	17.3516	17.3605	17.4959
O60035	PDC2	Protein PDC2	0.061356	0.316757	0.149587	15.7834	16.1441	15.6137	15.8257	16.1032	16.0708	16.0776	16.3822
A0A1D8PIJ2	RRP15	Rrp15p	0.0575607	0.315567	0.14362	18.461	18.3466	18.5424	18.4008	18.6209	18.6222	18.69	19.0801
Q59S63	orf19.3477	tRNA pseudouridine synthase 1	0.000706124	0.314798	0.00689839	17.5602	17.5785	17.6273	17.4684	17.8818	17.8864	17.8996	17.8257
A0A1D8PDP5	orf19.2472.1	Uncharacterized protein	0.000739739	0.314754	0.00710607	17.5775	17.6365	17.6107	17.575	17.8521	17.8719	17.9416	17.9931
A0A1D8PKG1	orf19.7405	Uncharacterized protein	0.192857	0.314265	0.327528	16.3404	15.7606	16.269	16.4257	16.7145	16.7298	16.0721	16.5363
A0A1D8PMP9	orf19.3124	Methionine aminopeptidase	0.0938817	0.313842	0.200714	18.1083	18.6403	18.5608	18.6099	18.7797	18.9098	18.9467	18.5385
A0A1D8PFC1	orf19.5239	Putative alanine--tRNA ligase	0.00949849	0.313646	0.0421348	18.4899	18.412	18.6549	18.4205	18.7913	18.942	18.8498	18.6487
A0A1D8PGU5	orf19.875	Uncharacterized protein	0.000368988	0.313619	0.00440308	17.1066	17.1511	17.2376	17.0946	17.5027	17.4364	17.4101	17.4951
A0A1D8PQ52	orf19.5621	PX domain-containing protein	0.00122097	0.313492	0.0102214	18.2208	18.2585	18.306	18.3206	18.6418	18.5967	18.4754	18.6458
A0A1D8PQD7	PEX11	Pex11p	0.000735937	0.312848	0.00708321	16.6984	16.673	16.6908	16.6835	17.0165	16.9775	16.944	17.0591
C4YEC0	RPT1	26S protease regulatory subunit 7	0.000449933	0.312504	0.00501714	20.3367	20.3582	20.3901	20.4675	20.7008	20.6786	20.6857	20.7374
Q59WC0	CCS1	Superoxide dismutase 1 copper chaperone	0.000247368	0.312243	0.00334484	18.8503	18.9588	18.976	18.9757	19.2079	19.2401	19.3217	19.2401
A0A1D8PRH1	SSQ1	Hsp70 family ATPase	0.00129366	0.312145	0.0106577	17.3698	17.2686	17.2094	17.3823	17.6618	17.6039	17.6828	17.5302
A0A1D8PUA4	orf19.7646	Uncharacterized protein	0.023452	0.311919	0.0793319	14.9151	14.6468	14.5891	14.8778	14.9824	15.1595	15.0929	15.0416
A0A1D8PGH3	orf19.1496	Fungal_trans domain-containing protein	0.184871	0.311788	0.318701	15.2132	15.2512	14.8732	14.698	15.3777	15.4107	14.8738	15.6205
C4YCX0	CDC48	Cell division control protein 48	9.64509e-05	0.311216	0.0016959	21.096	21.0135	21.0058	21.0431	21.3857	21.3942	21.3394	21.284
C4YDZ0	NOP6	RRM domain-containing protein	0.0307963	0.311099	0.0948646	18.101	18.4834	18.3323	18.1899	18.6211	18.6186	18.5655	18.5457
A0A1D8PCJ6	orf19.3360	Uncharacterized protein	0.103137	0.310762	0.214015	14.6511	14.731	14.8626	15.2477	15.1185	15.047	15.1418	15.4282
P53716	orf19.3548	Uncharacterized protein CAWG_04269, mitochondrial	0.0312351	0.310117	0.0957644	16.7717	16.6974	16.5656	16.7881	17.0484	16.8978	16.8627	17.2545
C4YGS7	orf19.1248	DNA-directed RNA polymerase II 45 kDa polypeptide	0.00388325	0.309765	0.022949	18.3765	18.493	18.3624	18.5807	18.687	18.7426	18.8068	18.8154
A0A1D8PTH4	orf19.6117	Uncharacterized protein	0.0240102	0.308666	0.0802923	16.03	15.9849	15.9973	16.2637	16.4533	16.5262	16.3658	16.1652
B9WI71	MRP2	Mitochondrial ribosomal protein, small subunit, putative	0.0642995	0.308506	0.154195	17.887	18.0477	17.9683	17.9923	18.2309	18.094	18.2003	18.6041
C4YEC3	orf19.444	RRM domain-containing protein	0.00618509	0.308484	0.0316962	15.5324	15.5939	15.7411	15.7742	15.9401	15.9129	15.9314	16.091
Q5ANL6	SNU13	13 kDa ribonucleoprotein-associated protein	0.0883362	0.30841	0.192116	20.0691	20.394	20.437	20.6796	20.6346	20.7037	20.7074	20.7677
Q59MG2	orf19.5206	Hsp90 cochaperone	0.00518294	0.308314	0.0278513	16.3154	16.1684	16.3813	16.4086	16.6127	16.624	16.5703	16.7
B9WIC5	orf19.1202	Uncharacterized protein	0.376821	0.307698	0.521195	14.7587	14.6033	13.6541	14.9877	14.9554	14.5874	14.8768	14.815
C4YF95	ARP8	Actin-related protein 8	0.0136433	0.307112	0.0545733	15.2905	15.2829	15.1096	15.4308	15.407	15.6435	15.6511	15.6406
A0A1D8PKC2	CTA4	Oleate-activated transcription factor	0.00636497	0.307029	0.0323845	17.0207	17.2614	17.1313	17.2191	17.5055	17.5606	17.4791	17.3154
C4YDZ3	KIN28	[RNA-polymerase]-subunit kinase	0.0344068	0.307014	0.10252	18.4439	18.2765	18.4132	18.4067	18.4376	18.7011	18.7827	18.8469
A0A1D8PDU6	orf19.6266	Uncharacterized protein	2.28228e-05	0.306913	0.000675988	16.0764	16.025	16.0174	16.0207	16.3944	16.3364	16.3048	16.3315
G1UAW0	ISU1	Iron-sulfur cluster assembly protein	0.0815058	0.305671	0.181708	18.2311	18.4164	18.4301	18.4106	18.5733	18.4887	18.614	19.0349
C4YI60	CAWG_03769	Uncharacterized protein	0.365622	0.305331	0.511307	15.6573	16.4833	16.28	16.7837	16.0914	16.5589	16.7198	17.0554
C4YDP4	orf19.5049	Uncharacterized protein	0.0117151	0.305196	0.0490074	17.4278	17.2864	17.4817	17.5766	17.7118	17.757	17.7313	17.7932
A0A1D8PQR9	orf19.6896	Uncharacterized protein	0.0933522	0.305144	0.200138	16.5649	16.5841	16.6069	16.4592	16.5347	16.8662	17.1591	16.8757
A0A1D8PC77	UBP6	Ubiquitin carboxyl-terminal hydrolase	5.43821e-05	0.304508	0.00118289	19.2438	19.2199	19.2602	19.2	19.5747	19.5141	19.4877	19.5655
A0A1D8PD75	orf19.1050	Putative ADP-ribose 1''-phosphate phosphatase	0.00796476	0.303591	0.0370745	15.1066	15.2866	15.2237	15.3707	15.6562	15.5919	15.4003	15.5535
A0A1D8PNP0	orf19.2650.1	37S ribosomal protein mrp10, mitochondrial	0.493771	0.303377	0.623533	15.7936	17.3293	17.2788	17.3701	17.5323	17.0741	17.1416	17.2373
Q59YD8	orf19.1388	Nucleolar protein 16	0.0532306	0.303161	0.136355	18.5565	18.5702	18.5954	18.5721	18.7642	18.754	18.8208	19.1678
C4YEH8	orf19.6853	Uncharacterized protein	0.166709	0.302993	0.295207	16.7084	16.6529	16.6387	16.7172	16.7606	16.8599	16.8295	17.4791
Q5APK7	NAR1	Cytosolic Fe-S cluster assembly factor NAR1	0.00934065	0.302953	0.0417977	15.5734	15.6091	15.8509	15.7227	16.1068	15.9875	15.8898	15.9838
C4YMD8	orf19.730	Uncharacterized protein	0.00323972	0.301616	0.0199495	16.5273	16.4716	16.4936	16.6027	16.6878	16.91	16.8362	16.8677
A0A1D8PKZ7	PRO3	Pyrroline-5-carboxylate reductase	0.00390739	0.301356	0.0230369	19.8168	19.9393	19.9644	20.0587	20.2284	20.3106	20.3122	20.1334
B9WE71	orf19.5943	Peroxisomal membrane protein Pex28p homologue, putative	0.0558763	0.300567	0.140567	15.1822	15.4757	15.071	15.4758	15.5445	15.6972	15.5489	15.6164
A0A1D8PNL1	MIG1	Transcription factor	0.103865	0.300155	0.214989	15.455	15.8132	15.9214	15.8347	15.7846	15.9475	16.1852	16.3075
A0A1D8PTM0	orf19.597	Aminotran_1_2 domain-containing protein	0.00288215	0.299598	0.0184576	17.2863	17.2343	17.4391	17.2704	17.5999	17.6042	17.5094	17.7149
A0A1D8PL39	orf19.4168	Ribonuclease P	0.082027	0.299501	0.182299	15.9621	15.8994	16.0855	16.2864	16.2167	16.4142	16.1492	16.6514
C4YQD7	orf19.6939	Uncharacterized protein	0.00403352	0.299127	0.0235297	17.3652	17.553	17.4079	17.3534	17.6882	17.7144	17.6233	17.85
A0A1D8PT04	orf19.3518	Mitochondrial 2-oxodicarboxylate carrier	0.0201503	0.298015	0.071708	17.9968	18.2453	18.0056	18.2663	18.4483	18.487	18.5101	18.2607
A0A1D8PQ33	EMF1	Uncharacterized protein	0.0128523	0.296046	0.0523778	17.1554	17.313	17.4066	17.3402	17.5653	17.5236	17.5202	17.7904
B9WKH0	orf19.5156	Very-long-chain (3R)-3-hydroxyacyl-CoA dehydratase	0.158197	0.295911	0.285834	15.442	15.5406	16.0597	15.9657	16.2992	15.9145	15.9215	16.0565
Q59Q36	orf19.28	Mitochondrial thiamine pyrophosphate carrier 1	0.0167587	0.295495	0.0629844	15.3929	15.132	15.1895	15.0952	15.4702	15.4829	15.6638	15.3748
Q5APM7	MSS116	ATP-dependent RNA helicase MSS116, mitochondrial	0.00474336	0.295423	0.0260946	17.9116	17.9	17.8785	17.8342	18.1814	18.1483	18.0763	18.2999
Q5ANN6	URK1	Uridine kinase	0.00122221	0.295275	0.0102214	16.9525	16.8371	16.7891	16.8391	17.1078	17.1284	17.1012	17.2617
Q5A3J1	orf19.5279	54S ribosomal protein L51, mitochondrial	0.0323172	0.295148	0.0979952	17.8666	18.191	18.2403	18.1083	18.3425	18.3754	18.4021	18.4668
A0A1D8PKJ0	orf19.7370	Cationic amino acid transporter	0.0281616	0.295103	0.0892562	15.7862	16.1221	15.7895	15.9351	16.2553	16.2003	16.2247	16.133
C4YEN3	orf19.4478	AA_TRNA_LIGASE_II domain-containing protein	0.0210652	0.294418	0.0740257	15.4849	15.3896	15.5	15.459	15.9354	15.7936	15.6761	15.6062
C4YM37	orf19.458	Mitochondrial chaperone BCS1	0.00147278	0.294408	0.0115775	17.2197	17.1454	17.1798	17.1803	17.4933	17.5533	17.4739	17.3823
Q5ALM0	HOM2	Aspartate-semialdehyde dehydrogenase	0.0203861	0.294345	0.072419	20.5385	20.7011	20.5862	20.6325	20.8574	21.0467	21.0077	20.7239
Q59MG1	orf19.5207	2-(3-amino-3-carboxypropyl)histidine synthase subunit 1	0.0137516	0.29424	0.0549181	16.7688	16.7131	16.6973	16.4673	16.8728	16.9566	16.9553	17.0388
A0A1D8PLF1	DPM3	Dolichol-phosphate mannosyltransferase subunit 3	0.337879	0.293219	0.483406	18.6032	17.9478	17.8337	18.7213	18.4065	18.3567	18.4533	19.0624
A0A1D8PME0	YME1	I-AAA protease	0.00466866	0.292826	0.0257838	18.3633	18.3898	18.3718	18.4043	18.7053	18.6985	18.743	18.5537
A0A1D8PMA9	orf19.1791	Uncharacterized protein	0.067586	0.291454	0.159161	16.629	16.646	16.6679	16.6503	17.044	16.744	16.7894	17.1816
A0A1D8PT27	ACO2	Aconitate hydratase, mitochondrial	0.0206713	0.291025	0.0729508	18.9139	19.1857	18.9626	19.1808	19.3232	19.4994	19.366	19.2185
C4YNN5	PHB2	Prohibitin	0.00138837	0.290504	0.0111788	19.5638	19.5983	19.5326	19.5873	19.8928	19.8207	19.7898	19.9409
Q5AFH3	orf19.7095	Fluoride export protein 1	0.00687875	0.289286	0.0337228	15.1555	15.0991	15.1711	15.2358	15.4841	15.4307	15.5826	15.3213
A0A1D8PR24	WHI3	mRNA-binding protein	0.104123	0.289263	0.215253	16.1355	16.1632	16.0154	16.151	16.3927	16.1084	16.3911	16.7299
C4YNM7	orf19.2521	Uncharacterized protein	0.0137011	0.288985	0.0547604	15.2359	15.1067	15.1721	15.4109	15.4638	15.4813	15.6146	15.5218
A0A1D8PG26	orf19.2095	Uncharacterized protein	0.000166436	0.28865	0.00247959	19.3189	19.2645	19.3127	19.3191	19.6258	19.548	19.6393	19.5567
A0A1D8PP34	PPR1	Ppr1p	0.0975482	0.288236	0.20629	16.5697	16.4104	16.7925	16.2282	16.6626	16.7607	16.7195	17.0109
C4YTK1	orf19.6585	Uncharacterized protein	0.167241	0.28808	0.295838	17.1783	17.362	17.4334	17.2916	17.7942	17.4065	17.2712	17.9458
A0A1D8PGG1	ROD1	Rod1p	0.00132641	0.287762	0.0107846	17.9047	17.8209	17.88	17.7306	18.0605	18.1353	18.0998	18.1916
C4YKF9	JEM1	J domain-containing protein	0.331244	0.287392	0.476654	16.8966	16.8277	16.385	16.3364	17.4992	16.6918	16.451	16.9533
C4YNM8	MGE1	GrpE protein homolog	0.0297176	0.287261	0.0924217	18.7327	18.7113	18.6242	18.5572	18.894	18.8279	18.8688	19.1838
A0A1D8PFW1	orf19.7223	Protein-lysine N-methyltransferase	0.0302534	0.287251	0.09362	16.1509	16.1805	15.9502	16.338	16.4869	16.3645	16.4369	16.4804
C4YMJ2	YHB1	Nitric oxide dioxygenase	0.0427424	0.286961	0.116989	19.4127	19.3493	19.1745	19.6095	19.7588	19.6912	19.6186	19.6252
B9WLB6	SYN8	Syntaxin, putative	0.037428	0.286607	0.108029	18.9433	18.8728	18.7259	19.1446	19.2837	19.1627	19.0894	19.2971
A0A1D8PP41	orf19.3980	Putative RNA helicase	0.00297427	0.286521	0.0188295	15.3978	15.3271	15.3408	15.2956	15.7505	15.5614	15.6209	15.5746
Q59TD1	RIM2	Rim2p	0.00177627	0.286447	0.0130944	17.4194	17.4696	17.4069	17.5349	17.7428	17.7465	17.7309	17.7565
C4YD53	BUD31	Uncharacterized protein	0.3001	0.28581	0.445283	14.8061	15.6905	15.1988	15.451	15.9934	15.5349	15.5796	15.1817
Q5A942	orf19.3292	Peptide-methionine (R)-S-oxide reductase	0.0621838	0.285728	0.151014	18.0213	18.4821	18.3324	18.2969	18.5379	18.4226	18.5253	18.7897
A0A1D8PCI9	ABC1	Protein kinase	0.0480882	0.285597	0.127693	15.8335	16.1068	16.2013	16.2575	16.5138	16.3451	16.3351	16.3474
Q5A0H0	orf19.5841	Uncharacterized protein	0.222393	0.28473	0.361288	15.0094	15.07	14.8656	15.3471	15.4829	15.1454	15.0089	15.7938
C4YRC1	OPY1	Uncharacterized protein	0.299883	0.28384	0.445172	13.5855	13.4748	13.4806	13.3738	13.8179	13.5236	13.3365	14.3721
Q59SI2	PAM18	Mitochondrial import inner membrane translocase subunit TIM14	0.00206714	0.283523	0.0146317	19.1001	19.1845	19.1248	19.1522	19.4165	19.3659	19.3787	19.5347
Q5A0H8	ECS3	Polyubiquitin-binding protein	9.51564e-05	0.282782	0.0016849	18.5187	18.5434	18.5928	18.5143	18.7885	18.8214	18.7997	18.8907
A0A1D8PRP4	orf19.7488	SnoRNA-binding rRNA-processing protein	0.00582303	0.282663	0.0304044	17.9064	17.8666	17.8196	18.0593	18.1715	18.1378	18.1941	18.279
A0A1D8PMV1	orf19.5680	Usp domain-containing protein	0.0294391	0.282317	0.0921314	15.0597	14.8819	14.8514	14.7268	15.1846	15.1299	14.9941	15.3404
A0A1D8PHA0	orf19.182	SpoU_sub_bind domain-containing protein	0.0172664	0.28197	0.0643095	19.4087	19.4889	19.4494	19.2317	19.5379	19.6219	19.7055	19.8411
C4YIM9	orf19.6869	PKS_ER domain-containing protein	0.0126135	0.281668	0.0516581	16.2068	16.1369	16.1871	16.1159	16.3323	16.354	16.5156	16.5715
A0A1D8PLH1	TIM10	Mitochondrial import inner membrane translocase subunit TIM10	0.0271579	0.279668	0.0871858	20.0566	20.3613	20.3733	20.3593	20.5621	20.451	20.5784	20.6776
A0A1D8PFU3	DOA4	Ubiquitin carboxyl-terminal hydrolase	0.00123772	0.278952	0.0102992	15.6061	15.6107	15.7161	15.5866	15.8301	15.9689	15.8617	15.9745
G1U9Y4	orf19.6707	Uncharacterized protein CaJ7.0401	0.238111	0.278902	0.380997	14.1681	15.0382	14.8228	14.7984	15.0511	14.8911	14.8611	15.1399
A0A1D8PKQ6	FUN31	Serine/threonine protein kinase	0.355037	0.278683	0.500047	17.6185	17.4993	17.3733	16.5938	17.7812	17.6414	17.6576	17.1194
Q5A6S0	MRPL40	Mitochondrial 54S ribosomal protein YmL40	0.0110702	0.278571	0.0467617	19.9026	19.915	19.9149	19.8331	20.1591	20.036	20.1751	20.3097
A0A1D8PS77	orf19.3722	Uncharacterized protein	0.0778137	0.278291	0.175841	16.0449	16.4366	16.4204	16.5439	16.6515	16.7066	16.7019	16.4988
A0A1D8PR30	orf19.6492	Protein kinase domain-containing protein	0.0218402	0.27817	0.0759212	14.833	14.7271	14.5587	14.5285	15.0363	14.8183	14.9807	14.9247
Q9P843	RPL27A	60S ribosomal protein L27	0.0459509	0.277813	0.123502	23.1076	23.1003	23.1059	23.4447	23.3545	23.4555	23.3947	23.665
A0A1D8PSS1	orf19.536	Chromatin modification protein	0.0379738	0.277563	0.108808	14.6409	14.5294	14.2801	14.6382	14.8017	14.8773	14.8424	14.6776
A0A1D8PHK8	LAS1	rRNA-processing protein	0.297556	0.277339	0.44357	14.5141	14.5957	14.5777	14.7356	14.8022	14.501	14.716	15.5131
C4YJV2	orf19.863	Uncharacterized protein	0.00156225	0.277336	0.0119965	19.4576	19.4212	19.5129	19.3849	19.7285	19.6132	19.7504	19.7938
A0A1D8PH93	orf19.4503	Uncharacterized protein	0.00531879	0.27733	0.028489	19.6549	19.7108	19.5779	19.6094	19.9731	19.8906	19.7868	20.0118
A0A1D8PSH7	YVH1	Protein-tyrosine-phosphatase	0.014684	0.277252	0.057353	15.6528	15.58	15.4718	15.7464	15.7842	15.9694	15.7982	16.0082
C4YRB3	RET2	Coatomer subunit delta	0.0154508	0.277059	0.059348	17.0757	16.7877	16.8576	16.9893	17.1671	17.1098	17.2113	17.3303
C4YHK0	TIM13	Mitochondrial import inner membrane translocase subunit	0.0334843	0.2769	0.100554	18.7028	18.9904	19.0829	18.8944	19.2155	19.0733	19.2649	19.2244
C4YTU1	orf19.6474	Uncharacterized protein	0.153292	0.27686	0.280125	16.3901	16.7951	16.5822	17.0399	17.0858	16.7619	16.9184	17.1486
C4YHZ2	SPS20	Sporulation protein SPS19	0.00112673	0.276823	0.00968324	16.9953	16.9748	16.9303	17.0969	17.2107	17.293	17.305	17.2959
C4YHD9	orf19.2675	Splicing factor 3B subunit 1	0.103022	0.276572	0.213979	15.7358	15.7479	15.6993	15.9125	15.9424	16.2363	16.2641	15.7588
A0A1D8PH72	orf19.4492	Uncharacterized protein	0.0171299	0.276532	0.0640891	19.115	19.2787	19.0653	19.1913	19.3504	19.4375	19.3408	19.6278
A0A1D8PH78	ERG20	Bifunctional (2E,6E)-farnesyl diphosphate synthase/dimethylallyltranstransferase	0.000571043	0.276348	0.00588304	20.8322	20.8671	20.816	20.9171	21.172	21.149	21.1746	21.0422
A0A1D8PNA1	orf19.3178	SF3a splicing factor complex subunit	0.106037	0.276199	0.218235	15.9417	15.702	15.8879	16.1922	16.428	15.9267	16.2637	16.2102
A0A1D8PL41	orf19.4191.1	HECT-type E3 ubiquitin transferase	0.00139317	0.276135	0.0111994	15.0528	15.2021	15.2136	15.1823	15.3616	15.435	15.4471	15.5116
A0A1D8PQH7	orf19.7118	GTP:AMP phosphotransferase, mitochondrial	0.13773	0.275217	0.260488	17.6567	17.7282	17.5993	17.864	17.7083	17.7986	18.1795	18.2627
A0A1D8PDW1	orf19.6259	Ribosomal RNA-processing protein 43	0.000350228	0.275132	0.00433516	18.0114	18.0067	17.8915	17.9915	18.272	18.2784	18.2601	18.191
Q5AIB5	orf19.2938	Uncharacterized protein	0.00778892	0.274996	0.036495	17.1982	17.234	17.3043	17.1195	17.468	17.4875	17.368	17.6324
A0A1D8PQG5	SAC7	Sac7p	0.0259476	0.274866	0.0847769	17.4095	17.209	17.2347	17.4383	17.6024	17.5274	17.4664	17.7947
A0A1D8PP08	MSM1	Methionine--tRNA ligase	0.00142394	0.27472	0.0113187	17.596	17.6507	17.6365	17.5244	17.7962	17.8377	17.9067	17.966
A0A1D8PFL7	RPN1	26S proteasome regulatory subunit RPN1	0.000163241	0.274306	0.00244256	19.8819	19.8778	19.9246	19.9165	20.2009	20.1965	20.1095	20.1911
A0A1D8PCQ6	orf19.2925	Arf family GTPase	0.00146533	0.274198	0.0115371	15.1209	15.1941	15.2076	15.302	15.5244	15.4138	15.4809	15.5022
A0A1D8PI61	MSU1	Msu1p	0.000149665	0.274099	0.00231283	16.449	16.3903	16.3402	16.3723	16.6217	16.6321	16.6711	16.7234
C4YD35	orf19.4878	Altered inheritance of mitochondria protein 21	0.0586738	0.273062	0.145066	17.438	17.1987	17.3379	17.6537	17.7154	17.5382	17.6622	17.8048
A0A1D8PGA2	REG1	Protein phosphatase regulator	0.000451161	0.272116	0.00501714	17.7304	17.6284	17.7468	17.6495	17.9641	17.934	17.9281	18.0175
Q5AEG3	orf19.305	Uncharacterized protein	0.182556	0.271942	0.315758	17.6072	17.4581	17.2099	17.9305	18.0491	17.8846	17.6819	17.678
A0A1D8PIW0	ULP3	SUMO protease	0.0327966	0.271228	0.0990265	15.9539	16.0827	16.2519	15.9538	16.287	16.3152	16.2017	16.5232
Q5A4J4	orf19.3447	Protein PBN1	0.00687444	0.271045	0.0337228	16.3309	16.3953	16.4409	16.3556	16.672	16.7604	16.6575	16.5171
Q5A3J3	orf19.5277	Smg4_UPF3 domain-containing protein	0.557865	0.270866	0.679301	14.577	16.4292	14.9081	15.4624	15.3844	15.8575	15.5494	15.6688
A0A1D8PQT7	orf19.6916	Uncharacterized protein	0.00476638	0.270752	0.0261206	17.7673	17.628	17.7689	17.5891	18.0476	17.9956	17.9267	17.8663
A0A1D8PGH7	CTF1	Ctf1p	0.112094	0.270744	0.226187	14.7486	14.9496	14.9724	14.7442	15.0736	14.8722	15.0932	15.4588
A0A1D8PPK7	orf19.3449	RING-type E3 ubiquitin transferase	0.000564757	0.270673	0.00586687	18.0661	18.1397	18.0056	18.122	18.3683	18.3447	18.3032	18.3998
A0A1D8PR90	orf19.5139	Uncharacterized protein	0.240441	0.27061	0.383227	14.665	14.5091	14.486	14.666	14.5847	14.7387	14.6881	15.397
A0A1D8PL95	RLM1	Rlm1p	0.117022	0.270458	0.23292	15.1961	15.3936	15.2003	15.5749	15.885	15.4712	15.3782	15.7123
C4YP55	orf19.6816	Aldo_ket_red domain-containing protein	0.0143202	0.270405	0.0565534	18.5711	18.4086	18.3831	18.6403	18.8434	18.8259	18.6615	18.7539
A0A1D8PJZ5	WSC1	Wsc1p	0.0320877	0.2703	0.0973587	17.107	17.4094	17.2248	17.2464	17.4726	17.376	17.4959	17.7244
Q59T95	CYS4	Cystathionine beta-synthase	0.00828898	0.270038	0.0382261	21.1662	21.0884	21.0872	21.1141	21.4627	21.4275	21.4086	21.2373
Q5AGC4	ECM331	Cell surface GPI-anchored protein ECM33	0.322414	0.269734	0.467191	16.2658	15.8862	15.7321	16.6368	16.7533	16.1639	16.1751	16.5077
A0A1D8PTV0	RPN7	Proteasome regulatory particle lid subunit	0.00420419	0.268866	0.0241292	20.6919	20.794	20.8843	20.8296	21.103	21.0772	21.036	21.059
Q5AAV6	PUT3	Put3p	0.0507141	0.268632	0.132539	16.0461	15.8753	16.1031	16.3047	16.3072	16.3318	16.3337	16.431
G1UA07	orf19.5165	Uncharacterized protein CaJ7.0337	0.00403246	0.268433	0.0235297	15.9594	15.8559	16.0422	15.9581	16.2503	16.2939	16.0918	16.2534
C4YP33	LYS9	Saccharopine dehydrogenase	0.175099	0.267987	0.305931	20.2061	20.7892	20.4487	20.5341	20.6207	21.055	20.8792	20.4951
C4YFB7	ABC1	Protein ABC1, mitochondrial	0.00271595	0.26791	0.0176201	17.2543	17.4363	17.3927	17.4178	17.7104	17.6359	17.6753	17.5511
A0A1D8PSH4	NOT4	CCR4-NOT core ubiquitin-protein ligase subunit	0.0131291	0.267803	0.0531141	18.0932	18.0236	18.0119	18.1484	18.3264	18.2636	18.2483	18.51
C4YFE2	orf19.3304	Exosome complex exonuclease RRP40	0.0184333	0.267795	0.0672875	15.7739	15.798	15.7114	16.0005	16.1424	16.0495	16.0981	16.0649
Q5A477	VRG4	GDP-mannose transporter	0.190742	0.267466	0.3249	19.4974	19.3242	19.6831	20.056	19.9152	19.8244	19.7969	20.094
P43074	WH11	White colony protein WHS11	0.0690094	0.266405	0.161368	21.701	21.6083	21.4991	21.9008	22.0122	21.9446	21.7089	22.109
Q59MP1	NBP35	Cytosolic Fe-S cluster assembly factor NBP35	0.0245222	0.265583	0.0815114	15.7012	15.656	15.6558	15.6517	15.992	15.9809	15.738	16.0161
Q59YL9	orf19.3161	Pre-rRNA-processing protein ESF2	0.0145521	0.265497	0.057025	18.1147	18.119	18.2944	18.3565	18.3995	18.5267	18.4624	18.558
A0A1D8PL18	orf19.371	Uncharacterized protein	0.0289719	0.264937	0.091102	15.1441	15.1411	15.2418	15.4454	15.4741	15.6265	15.3644	15.5671
C4YRB1	orf19.4234	Copper transport protein 86	0.189261	0.26488	0.323463	15.366	15.3563	15.0938	15.5842	15.3686	15.7311	15.9706	15.3895
C4YFJ6	TUF1	Elongation factor Tu	0.00991388	0.264842	0.0433493	21.3026	21.3753	21.3752	21.4843	21.8156	21.5982	21.6045	21.5784
C4YFE7	orf19.3297	Uncharacterized protein	0.198035	0.264715	0.333364	16.8568	17.2551	17.1102	17.1502	17.3016	17.1028	17.221	17.8058
Q59PZ3	APG7	Ubiquitin-like modifier-activating enzyme ATG7	0.0905061	0.264684	0.195723	14.9253	15.4506	15.2666	15.2805	15.5345	15.5928	15.4462	15.4082
C4YNI9	CAB3	Flavoprotein domain-containing protein	0.00028268	0.264503	0.00367747	17.4294	17.4545	17.5435	17.4643	17.7461	17.7744	17.7215	17.7076
Q5ACU4	MED21	Mediator of RNA polymerase II transcription subunit 21	0.188792	0.264176	0.323384	14.8903	14.7296	15.2271	15.0649	15.0222	15.0339	15.2946	15.618
C4YEM4	orf19.1045	RRM domain-containing protein	0.272543	0.263981	0.415495	14.8553	14.7927	14.7607	14.2246	14.6643	14.8439	14.7846	15.3964
B9WK46	orf19.6563.1	Cytochrome c oxidase assembly factor 3, mitochondrial	0.0233184	0.263906	0.0789875	19.1429	19.3346	19.2972	19.3069	19.5359	19.3772	19.5089	19.7153
A0A1D8PIL7	PPR7	Mitochondrial group I intron splicing factor CCM1	0.00114155	0.263173	0.00976006	16.765	16.6145	16.7105	16.6468	17.0059	16.9006	16.8913	16.9917
Q5A6B6	PPG1	Serine/threonine-protein phosphatase PP2A-like PPG1	0.206548	0.26312	0.343395	14.6537	15.1996	15.419	14.967	15.3892	15.3099	15.2999	15.2927
A0A1D8PDA0	orf19.5194.1	Sepiapterin reductase family protein	0.00461889	0.262906	0.025634	18.1556	18.0666	17.9669	18.0821	18.1976	18.368	18.3928	18.3644
B9W8L9	GCR3	Transcriptional activator, putative	0.280534	0.262715	0.424813	15.7158	15.887	15.8024	15.7411	15.9535	15.9918	15.6502	16.6017
Q5APQ8	MNN12	Putative alpha-1,3-mannosyltransferase MNN12	0.169383	0.262347	0.298249	15.6121	15.2546	15.4773	14.997	15.3221	15.7627	15.6853	15.6204
C4YE43	NPL4	Nuclear protein localization protein 4	0.00228891	0.26231	0.0156523	18.6955	18.8217	18.8761	18.7749	19.1091	19.1157	19.0145	18.9782
Q5AK66	PSD2	Phosphatidylserine decarboxylase proenzyme 2	0.182772	0.262115	0.316009	16.2084	16.7644	16.3462	16.8152	16.914	16.8752	16.6898	16.7036
C4YL82	orf19.2818	Uncharacterized protein	0.0816843	0.261579	0.181781	15.5128	15.537	15.3738	15.5959	15.8818	15.5233	15.6719	15.9887
C4YE36	BUD16	Pyridoxal kinase	0.0319451	0.261243	0.0971037	16.0475	16.3628	16.3596	16.3073	16.5682	16.4453	16.5942	16.5144
C4YD20	orf19.4895	Uncharacterized protein	0.0072454	0.261141	0.0348281	17.4006	17.4125	17.5807	17.5825	17.7254	17.6952	17.7704	17.8299
A0A1D8PFX9	orf19.7235	Uncharacterized protein	0.039963	0.260966	0.112348	15.825	15.703	15.896	15.9669	16.0273	16.1181	15.9633	16.326
A0A1D8PQE0	orf19.1092	Dol-P-Man:Man(5)GlcNAc(2)-PP-Dol alpha-1,3-mannosyltransferase	0.362051	0.260146	0.507341	16.8947	16.6167	16.6885	16.9298	16.7822	17.6049	17.2436	16.5394
A0A1D8PJV5	orf19.5869	Uncharacterized protein	0.182564	0.260067	0.315758	15.3377	15.453	15.5077	15.4776	15.5844	15.6294	15.4593	16.1432
B9WFP0	MDH1-1	Malate dehydrogenase	0.0585793	0.259788	0.14502	21.6884	21.6726	21.4708	21.9179	22.0267	21.804	21.962	21.9961
A0A1D8PRH4	orf19.7194	Uncharacterized protein	0.0306493	0.259561	0.0946041	17.6398	17.5814	17.8073	17.4835	17.9061	17.933	17.7107	18.0005
Q59YH5	orf19.3205	Mitochondrial 54S ribosomal protein YmL36	0.0865159	0.259537	0.189066	18.9761	19.0494	19.0335	18.9999	19.19	19.1045	19.2255	19.577
C4YMS2	ECI1	Uncharacterized protein	0.017926	0.259535	0.066074	16.1094	16.2943	16.1137	16.3457	16.3913	16.5638	16.5626	16.3835
C4YLS4	orf19.549	Uncharacterized protein	0.155681	0.259375	0.282622	17.4468	17.5699	17.5419	17.4615	17.6139	17.5206	17.776	18.1471
A0A1D8PMR2	TRP4	Anthranilate phosphoribosyltransferase	0.00214129	0.259363	0.0149714	18.3441	18.3699	18.2876	18.4414	18.6159	18.6477	18.6215	18.5954
C4YSF9	orf19.5710	Uncharacterized protein	0.141882	0.259216	0.265815	15.4047	15.3237	15.3563	15.3576	15.4058	15.546	15.5252	16.0022
Q5AAI8	NAP1	Nucleosome assembly protein 1	0.0128654	0.259036	0.0523881	20.2578	20.1635	20.3524	20.401	20.5879	20.5455	20.5585	20.5189
A0A1D8PRT2	VHR1	Uncharacterized protein	0.00638469	0.258238	0.0323855	15.3467	15.1921	15.1728	15.3373	15.6149	15.5621	15.4822	15.4225
B9WGY6	MRP17	Mitochondrial ribosomal protein, small subunit, putative	0.0264147	0.257844	0.0857706	17.2722	17.3849	17.2931	17.1706	17.4023	17.4742	17.7301	17.5455
A0A1D8PCQ5	orf19.3690.2	Ribosomal 60S subunit protein L26B	0.303114	0.257791	0.44823	22.9778	23.0206	22.6959	23.2205	22.845	23.0745	23.2646	23.7619
C4YPJ9	orf19.5393	Uncharacterized protein	0.00433701	0.257141	0.0247488	18.0305	18.0579	18.0982	18.0773	18.3916	18.3799	18.2992	18.2219
A0A1D8PRC8	GYP7	Oxidant-induced cell-cycle arrest protein 5	0.481275	0.256837	0.613335	16.8106	15.5879	16.826	16.9004	16.5793	16.7403	16.9055	16.927
C4YRV7	orf19.3929	Phospholipid scramblase	0.158652	0.256756	0.286033	15.3915	15.5499	15.368	15.4977	15.8132	15.9022	15.8195	15.2992
A0A1D8PFY0	orf19.7269	Polyamine acetyltransferase	0.00120905	0.256341	0.0101625	21.1041	21.1634	21.2032	21.2557	21.4808	21.4345	21.4413	21.3952
A0A1D8PP95	orf19.6319	Ubiquitin carboxyl-terminal hydrolase	0.00306732	0.256278	0.0192472	16.9976	16.9055	17.0533	17.0878	17.2712	17.2114	17.2209	17.3659
Q5ANC6	CEM1	3-oxoacyl-[acyl-carrier-protein] synthase	0.00585311	0.25545	0.0305294	16.7494	16.7157	16.8078	16.6041	16.9343	16.9583	16.9046	17.1016
C4YGI5	orf19.3142	Uncharacterized protein	0.0404462	0.255441	0.113322	14.9526	15.2275	15.2438	15.3141	15.472	15.5295	15.4352	15.323
A0A1D8PNJ5	SPT8	SAGA complex subunit	0.0784667	0.255434	0.176834	17.1295	17.1382	16.9671	17.3276	17.4675	17.2285	17.2602	17.628
B9WLV9	orf19.556	Uncharacterized protein	0.303103	0.255359	0.44823	16.3523	16.6102	16.1305	16.7642	16.212	16.9185	16.998	16.7501
A0A1D8PMQ4	RPT5	Proteasome regulatory particle base subunit	0.000622174	0.254896	0.00633116	19.1478	19.0746	19.1015	19.2083	19.3529	19.3686	19.3838	19.4464
C4YGV1	ABZ1	p-aminobenzoic acid synthase	0.0113381	0.25442	0.0476907	17.0487	17.0413	17.1097	16.9645	17.2392	17.2295	17.2536	17.4597
Q5AJC3	SCM3	Uncharacterized protein	0.172328	0.253965	0.302257	15.1262	15.2848	15.0628	14.8346	15.4867	15.0704	15.1482	15.619
Q5A892	orf19.3237	Putative ubiquitin-protein ligase	0.00129659	0.253884	0.0106642	16.983	16.8568	16.8833	16.826	17.115	17.1983	17.1681	17.0831
C4YGU7	orf19.1791	Maintenance of killer 11 protein	0.00050401	0.253816	0.00534745	19.34	19.2692	19.368	19.3735	19.5566	19.6101	19.5378	19.6614
C4YQX1	orf19.577	Uncharacterized protein	0.0103473	0.253659	0.0445401	17.7306	17.7228	17.8044	17.7304	18.0086	18.092	18.0446	17.8577
Q5A7N3	orf19.5433	Mitochondrial zinc maintenance protein 1, mitochondrial	0.17779	0.253475	0.309548	20.1431	20.3095	20.4055	20.3107	20.4607	20.3265	20.4266	20.9689
C4YSD7	orf19.5747	Uncharacterized protein	0.0652991	0.253228	0.155692	18.1683	18.1468	18.2457	18.0185	18.1983	18.4634	18.6235	18.307
A0A1D8PNP8	orf19.6667	SAP30_Sin3_bdg domain-containing protein	0.0215677	0.253117	0.0753128	17.1206	17.1379	17.0174	17.3269	17.362	17.4155	17.3108	17.527
Q5A217	orf19.2826	Uncharacterized protein	0.114352	0.252871	0.229002	15.5358	15.3766	15.4743	15.8139	15.8919	15.6332	15.6446	16.0424
Q59VW7	TIM21	Mitochondrial import inner membrane translocase subunit TIM21	0.0101643	0.252465	0.0441338	17.8719	17.9536	17.7504	17.8877	18.0009	18.1861	18.2239	18.0626
C4YHI8	SEN2	tRNA-splicing endonuclease subunit Sen2	0.0435546	0.25244	0.118625	15.7141	15.7489	16.0467	15.7167	16.0127	16.0776	15.9908	16.1552
C4YSB1	orf19.1217	E3 ubiquitin-protein ligase listerin	0.0298675	0.252357	0.0927142	18.0532	17.78	17.8601	18.0461	18.1778	18.1525	18.1764	18.2421
C4YPL2	SCL1	Proteasome component C7-alpha	0.312329	0.251818	0.457372	19.0528	19.2409	18.8311	19.0639	19.53	19.0882	18.8483	19.7295
G1UAT5	IFM1	Uncharacterized protein CaJ7.0334	0.0318783	0.251644	0.0971005	16.3669	16.3231	16.3301	16.336	16.6314	16.7036	16.6322	16.3955
C4YRI0	orf19.4324	Uncharacterized protein	0.113917	0.251534	0.228477	15.9672	16.1478	16.0381	15.9262	16.1068	16.1214	16.2552	16.6021
O93852	ALO1	D-arabinono-1,4-lactone oxidase	0.000487333	0.251488	0.0052567	20.5637	20.566	20.586	20.6313	20.8537	20.8821	20.8554	20.7617
A0A1D8PL00	orf19.372	Gamma-glutamylcyclotransferase	0.0035873	0.251296	0.0214807	16.3415	16.2515	16.1518	16.2039	16.4867	16.4519	16.4667	16.5486
Q59UH7	orf19.2387	ATPase synthesis protein 25, mitochondrial	0.0191811	0.251281	0.0693183	17.0432	17.0023	17.0888	16.9826	17.3105	17.1591	17.2158	17.4366
Q5AAT0	orf19.6230	Decapping nuclease RAI1	0.0346885	0.250945	0.103112	17.8828	17.837	17.8186	17.8868	17.9359	18.1009	18.1097	18.2826
A0A1D8PKF3	orf19.7409.1	Mitochondrial 54S ribosomal protein YmL39	0.0231857	0.250484	0.0787517	18.5425	18.5905	18.427	18.7228	18.9129	18.6614	18.8691	18.8414
A0A1D8PCM2	GAL7	Galactose-1-phosphate uridylyltransferase	6.68006e-05	0.250358	0.0013243	17.2283	17.2635	17.1736	17.2311	17.5228	17.4736	17.4608	17.4407
A0A1D8PKU7	ECM29	Ecm29p	0.00309697	0.250235	0.0193599	19.674	19.5953	19.6826	19.5256	19.8327	19.911	19.8747	19.86
A0A1D8PRS2	orf19.7460	tRNA:m(4)X modification enzyme TRM13	0.0163667	0.250007	0.0621209	16.0312	16.0949	16.0529	16.1509	16.2697	16.2803	16.2718	16.5082
A0A1D8PP77	RPN5	Proteasome regulatory particle lid subunit	0.0345371	0.24971	0.102724	18.0292	18.0603	18.3453	18.0649	18.3184	18.3964	18.3172	18.4663
A0A1D8PIG7	TAZ1	Tafazzin family protein	0.247367	0.249602	0.389525	16.2655	16.3803	16.2253	16.3401	16.306	16.4424	16.3944	17.0667
Q59WB7	RIA1	GTPase	0.000295742	0.249273	0.00382237	18.7012	18.619	18.6059	18.6552	18.8795	18.9255	18.8873	18.8861
A0A1D8PIM2	YOR1	ATP-binding cassette transporter	0.0157663	0.24924	0.0601173	19.7587	19.6785	19.4871	19.693	19.8724	19.9788	19.7973	19.9657
A0A1D8PMG6	orf19.4407	BTB domain-containing protein	0.0448032	0.248947	0.121163	15.38	15.351	15.1823	15.5138	15.5011	15.4657	15.7206	15.7355
Q5A0L8	PR26	Proteasome regulatory particle base subunit	5.77123e-05	0.248633	0.00122725	19.9672	19.9072	19.8947	19.8852	20.1872	20.1728	20.1173	20.1715
Q5AL45	orf19.4932	Elongation factor G, mitochondrial	0.00048496	0.248322	0.0052567	19.0557	19.0311	19.1118	18.9846	19.3618	19.2984	19.2668	19.2494
A0A1D8PDZ1	orf19.6220.4	Ribosomal 60S subunit protein L34B	0.334669	0.247513	0.479745	22.4668	23.3119	23.2581	23.3889	23.3414	23.443	23.3679	23.2635
C4YED5	REI1	zf-C2H2_2 domain-containing protein	0.000936692	0.247468	0.00845912	18.6545	18.7369	18.806	18.7238	18.9258	18.986	18.961	19.0381
Q59WI7	CGR1	rRNA-processing protein CGR1	0.0420431	0.246563	0.116161	18.2009	18.3108	18.2869	18.2491	18.4124	18.5066	18.3913	18.7236
A0A1D8PCG3	TRM2	Trm2p	0.0238747	0.245685	0.0802159	17.7244	17.8993	17.9115	18.0138	18.1486	18.1596	18.1082	18.1154
A0A1D8PRJ6	SUI3	Translation initiation factor eIF2 subunit beta	0.00213544	0.24538	0.0149704	19.9985	20.0776	19.9945	19.9949	20.3022	20.2006	20.2032	20.341
C4YPR3	SGA1	1,4-alpha-D-glucan glucohydrolase	0.0997992	0.245326	0.209095	14.8835	14.8852	15.2062	15.2507	15.1346	15.281	15.4955	15.296
Q59MI8	TIM8	Mitochondrial import inner membrane translocase subunit TIM8	0.147128	0.245316	0.272666	19.9398	20.2505	20.2656	20.405	20.4747	20.2746	20.3288	20.764
A0A1D8PH71	SNU114	U5 snRNP GTPase	0.00553347	0.244694	0.0292299	16.2869	16.2648	16.4515	16.3792	16.5282	16.6006	16.6216	16.6108
Q59PD3	orf19.6360	Pre-mRNA-splicing factor CWC15	0.157622	0.243554	0.285224	15.1434	15.2091	15.4337	15.3644	15.271	15.4633	15.5097	15.8808
C4YKW1	UBC15	UBC core domain-containing protein	0.0422613	0.243408	0.116315	18.316	18.1477	18.289	18.4561	18.4194	18.6714	18.6625	18.429
A0A1D8PDZ7	orf19.4455	Uncharacterized protein	0.0224741	0.243061	0.0771387	14.6235	14.7579	14.6561	14.4549	14.7741	14.8491	14.8585	14.9829
A0A1D8PMU3	orf19.5681	Uncharacterized protein	0.0545022	0.24304	0.138087	16.8385	16.8733	16.9247	16.7188	17.1503	17.1146	16.8404	17.2222
A0A1D8PEF4	orf19.4744	Phosphatidylinositol-3-phosphatase	0.195772	0.243023	0.330501	16.1957	16.0368	16.1931	16.2082	16.3826	16.3411	16.0877	16.7946
A0A1D8PP94	VID27	Vid27p	0.00854954	0.242599	0.0391016	18.6651	18.6471	18.6747	18.668	18.8493	18.8612	18.8895	19.0253
A0A1D8PMD0	orf19.1249	1-(5-phosphoribosyl)-5-[(5-phosphoribosylamino)methylideneamino] imidazole-4-carboxamide isomerase	0.119234	0.242564	0.235721	15.4137	15.4159	15.5628	15.4981	15.7438	15.51	15.584	16.0228
Q5A863	TRM1	tRNA (guanine(26)-N(2))-dimethyltransferase	0.0001681	0.242039	0.00249692	17.8122	17.8764	17.8593	17.9122	18.0925	18.1601	18.1134	18.0622
A0A1D8PCJ1	MRP20	Mitochondrial 54S ribosomal protein YmL41	0.0648799	0.241855	0.155032	18.5895	18.6497	18.5108	18.5002	18.6881	18.7313	18.7305	19.0677
C4YJY2	orf19.3147	Uncharacterized protein	0.1061	0.241803	0.218252	15.1862	15.1196	15.1842	14.7467	15.3376	15.3579	15.3886	15.1197
Q5A1Z5	ATG13	Autophagy-related protein 13	0.148573	0.241789	0.27473	14.7859	14.9236	14.3807	14.514	14.734	15.0274	14.9134	14.8966
A0A1D8PKY7	HIS4	Histidine biosynthesis trifunctional protein	0.0359183	0.241554	0.105011	18.969	19.0051	18.818	19.1712	19.2571	19.2982	19.2555	19.1186
A0A1D8PU19	SSF1	rRNA-binding ribosome biosynthesis protein	0.00683918	0.24153	0.033595	18.9767	18.8174	18.8266	18.8027	19.0493	19.0979	19.0222	19.22
Q5A4H9	SSN8	RNA polymerase II holoenzyme cyclin-like subunit	0.147295	0.241138	0.272874	14.9234	14.8499	14.9514	14.9882	15.1019	14.8631	15.4528	15.2596
A0A1D8PPG0	orf19.3659	RNA polymerase II subunit B1 CTD phosphatase RPAP2 homolog	0.000189835	0.240743	0.00273012	15.7874	15.7895	15.7394	15.8444	16.032	15.9784	16.0784	16.0349
Q59P87	SOH1	Mediator of RNA polymerase II transcription subunit 31	0.520743	0.240593	0.646834	15.4452	15.63	15.8372	15.5769	15.4143	15.6548	15.5521	16.8306
A0A1D8PGN5	ZRT2	Low-affinity Zn(2+) transporter	0.0270299	0.240319	0.0868869	15.1498	15.06	15.24	15.3372	15.5105	15.5133	15.4544	15.2702
C4YHN3	CYT2	Holocytochrome c-type synthase	0.0514825	0.239945	0.133681	17.5876	17.627	17.9138	17.654	17.8934	17.8355	17.8864	18.127
C4YJ72	ERG28	Uncharacterized protein	0.00270751	0.239917	0.0175882	18.5671	18.6361	18.6937	18.6887	18.8592	18.8248	18.8666	18.9947
A0A1D8PK85	PRE3	Proteasome endopeptidase complex	0.0384159	0.23959	0.109483	19.3598	19.5971	19.5576	19.7115	19.6893	19.8687	19.7623	19.8642
Q59TB2	SUV3	ATP-dependent RNA helicase SUV3, mitochondrial	0.119535	0.239533	0.235959	16.6062	16.5388	16.6552	16.6203	16.9288	16.9077	17.0242	16.5179
C4YGZ3	orf19.3797	Uncharacterized protein	0.172175	0.239508	0.302141	15.6969	16.3118	16.0399	16.0458	16.4943	16.1812	16.1063	16.2706
C4YKF8	RPT6	26S protease regulatory subunit 8	0.00573978	0.23882	0.0300834	19.9266	19.8567	19.8516	19.9012	20.1914	20.1567	20.1406	20.0027
C4YEP2	NUE2	Uncharacterized protein	0.0079318	0.238649	0.0369903	16.8815	17.0048	16.9832	16.8087	17.2646	17.0883	17.1072	17.1727
Q5ANN5	orf19.5865	DEAH-box RNA-dependent ATPase	0.0658084	0.238472	0.156456	15.5327	15.6534	15.4655	15.2366	15.7113	15.7204	15.7907	15.6199
A0A1D8PHH0	orf19.3582	Protein-lysine N-methyltransferase EFM4	0.0420851	0.238322	0.116202	17.4444	17.3582	17.4717	17.3222	17.815	17.6137	17.6696	17.4516
Q5A359	GSH2	Glutathione synthetase	0.00419218	0.238274	0.0240989	18.5272	18.4971	18.5121	18.4641	18.655	18.7275	18.7388	18.8324
Q5ADW5	orf19.6726	Uncharacterized protein	0.150662	0.238136	0.277561	15.9137	15.8577	15.9818	15.8473	16.2631	16.0648	15.8261	16.3992
A0A1D8PTC8	BUD5	Ras family guanine nucleotide exchange factor	0.0756545	0.237605	0.172055	17.1177	17.1695	17.1245	17.453	17.3793	17.4204	17.337	17.6786
P53700	CYC3	Holocytochrome-c synthase	0.0549018	0.23729	0.138817	16.4679	16.7455	16.824	16.7476	16.8726	16.8515	16.9024	17.1078
Q5A4X0	BRE1	E3 ubiquitin-protein ligase BRE1	0.00173449	0.237236	0.0129011	19.0427	18.92	18.9705	18.9798	19.2106	19.1832	19.1568	19.3112
C4YQ92	ALT1	Aminotran_1_2 domain-containing protein	0.0387859	0.236863	0.11008	17.466	17.7366	17.6099	17.7281	17.7226	17.9318	17.8196	18.014
Q5ADT9	orf19.6752	37S ribosomal protein S10, mitochondrial	0.000911256	0.236755	0.00833532	19.0151	18.9538	18.8803	18.9477	19.1487	19.1954	19.2197	19.1801
A0A1D8PFH9	orf19.4913	Uncharacterized protein	0.0253916	0.236627	0.0838413	16.8297	16.7744	16.6717	16.8183	17.021	17.138	17.0483	16.8333
C4YEJ7	APE2	Aminopeptidase	0.00682287	0.236304	0.033548	19.3158	19.1346	19.243	19.3302	19.5688	19.4099	19.5315	19.4586
Q59M32	orf19.3755	Mitochondrial 54S ribosomal protein YmL15	0.0742451	0.235575	0.169797	18.2589	18.1179	18.2512	17.877	18.3319	18.3461	18.3466	18.4227
Q5AED9	MSL5	Branchpoint-bridging protein	0.0666639	0.234723	0.157811	18.4021	18.1261	18.0884	18.4071	18.4726	18.3885	18.4789	18.6226
A0A1D8PUA7	CSM1	Csm1 domain-containing protein	0.0728989	0.234599	0.167782	16.5858	16.441	16.4364	16.1624	16.7338	16.4932	16.6387	16.6982
Q59WE0	orf19.4430	UBX domain-containing protein	0.0197665	0.234411	0.0707611	18.0313	17.9487	17.9972	17.9913	18.3153	18.2958	18.2246	18.0705
Q5A644	LYS4	Homoaconitase, mitochondrial	0.10411	0.233845	0.215253	18.2306	18.4743	18.3163	18.5295	18.5638	18.8461	18.6915	18.3846
Q5AK56	ASH2	Ash2p	0.164439	0.233319	0.293383	14.8647	14.5075	14.4382	14.8719	15.0823	14.7018	14.8043	15.0271
C4YI00	orf19.4167	Uncharacterized protein	0.0125803	0.233072	0.0515758	16.36	16.3492	16.3152	16.1388	16.4889	16.4403	16.6163	16.5501
C4YD62	orf19.4844	CCHC-type domain-containing protein	0.00652842	0.232724	0.0329133	16.0009	16.1237	16.0895	16.0459	16.2586	16.2304	16.2746	16.4272
G1UAU1	orf19.3701	Uncharacterized protein CaJ7.0304	0.0195788	0.23229	0.0702411	16.4422	16.3708	16.509	16.5187	16.5346	16.7325	16.6901	16.8126
A0A1D8PJT8	QCR6	Ubiquinol--cytochrome-c reductase subunit 6	0.211539	0.232018	0.349309	17.1398	17.0995	17.6369	17.5071	17.8084	17.5788	17.5811	17.3432
B9WKG7	DUG3	Glutamine amidotransferase, putative	0.0286581	0.231946	0.0904266	16.483	16.4658	16.5099	16.6187	16.6222	16.8644	16.8618	16.6566
C4YEU8	orf19.3022	37S ribosomal protein S24, mitochondrial	0.0411873	0.231915	0.114814	18.0671	18.0438	18.0966	18.073	18.3288	18.1467	18.2585	18.4741
C4YS13	ADH1	Alcohol dehydrogenase I	0.00328683	0.231714	0.0200925	25.4306	25.5226	25.4117	25.5705	25.6709	25.7663	25.7504	25.6748
C4YGJ1	CCJ1	J domain-containing protein	0.00590892	0.230908	0.0306396	17.318	17.4225	17.5059	17.3392	17.5605	17.6132	17.6452	17.6904
A0A1D8PNA4	ZNC1	Znc1p	0.0403857	0.230613	0.113216	16.0251	16.1388	15.9888	16.2619	16.5041	16.3588	16.242	16.2322
C4YSY9	ENP2	NUC153 domain-containing protein	0.134708	0.230534	0.256429	15.9203	15.582	15.4571	15.8367	15.8558	15.9411	15.7918	16.1296
Q5A860	TMA19	Translationally-controlled tumor protein homolog	0.0333503	0.230376	0.100333	22.8459	22.769	22.9444	23.0662	23.0911	23.0176	23.1801	23.258
A0A1D8PD15	RPN3	Proteasome regulatory particle lid subunit	0.00188126	0.230371	0.0136188	19.0644	19.1825	19.1971	19.0876	19.3161	19.4025	19.3261	19.4083
A0A1D8PN11	orf19.577	Uncharacterized protein	0.167623	0.230327	0.295987	14.8371	14.665	14.7408	15.1394	15.2503	15.0442	14.7961	15.2129
A0A1D8PPU8	orf19.3470	tRNA 4-demethylwyosine synthase (AdoMet-dependent)	0.0103853	0.23022	0.0445449	18.3132	18.4483	18.356	18.3569	18.5528	18.5826	18.5195	18.7403
A0A1D8PDC7	orf19.6853	Uncharacterized protein	0.0266147	0.230187	0.0861281	18.7714	18.7239	18.7486	18.6951	18.9441	18.8358	18.9549	19.1249
Q59Z69	orf19.2229	Ubiquitin-protein ligase	0.012946	0.23016	0.0525676	15.256	15.101	15.1094	15.0051	15.3029	15.4266	15.2993	15.3633
A0A1D8PSN8	orf19.501	rRNA (Cytosine-C5-)-methyltransferase	0.00536902	0.229912	0.0286963	19.2046	19.3165	19.2674	19.2538	19.4606	19.4698	19.4217	19.61
A0A1D8PLA6	orf19.4658	Uncharacterized protein	0.143648	0.229691	0.268417	15.9396	15.7857	15.9334	15.6483	16.1135	16.1659	16.222	15.7244
A0A1D8PT99	orf19.702	C2H2-type domain-containing protein	0.0302193	0.229589	0.09362	18.3479	18.4128	18.2132	18.359	18.6972	18.6096	18.5557	18.389
A0A1D8PMF0	orf19.1277	Uncharacterized protein	0.352037	0.229586	0.497991	15.5733	15.2774	15.1535	16.0688	15.7874	15.8699	15.8006	15.5335
A0A1D8PQC6	orf19.4553	Uncharacterized protein	0.345826	0.229174	0.492252	15.3562	15.463	15.1391	14.8361	15.9041	15.1039	15.2422	15.4608
Q5A852	PWP2	SnoRNA-binding rRNA-processing protein	0.0211814	0.228704	0.0743292	18.9927	18.852	19.1175	18.9845	19.1835	19.2277	19.2059	19.2443
C4YI35	MNR2	Uncharacterized protein	0.0205373	0.228689	0.0726839	16.7737	16.6715	16.6388	16.4964	16.8534	16.8677	16.9463	16.8277
A0A1D8PCA4	RPO41	DNA-directed RNA polymerase	0.00036793	0.228645	0.00440101	19.5061	19.4413	19.5053	19.4356	19.7173	19.6992	19.7086	19.6779
C4YEZ3	LYS2	Alpha-aminoadipate reductase	0.220834	0.228507	0.359617	17.5148	18.116	17.7152	17.9744	18.0463	18.2656	18.121	17.8015
C4YF33	MNN11	Uncharacterized protein	0.11178	0.228146	0.225741	16.8066	16.7679	16.891	16.7267	16.9365	16.9678	16.8691	17.3313
A0A1D8PN34	PPR4	Mitochondrial group I intron splicing factor CCM1	0.00066908	0.22792	0.00668543	18.0662	18.1587	18.1881	18.1149	18.4	18.3289	18.3958	18.315
A0A1D8PKC7	orf19.7375	Uncharacterized protein	0.0144932	0.227318	0.0569748	17.6992	17.8262	17.6548	17.8143	17.9731	18.0018	17.8422	18.0867
A0A1D8PQ34	MDL2	Mdl2p	0.000344242	0.227256	0.0042931	16.9941	16.9439	17.0021	16.9078	17.2043	17.1576	17.178	17.217
Q5A2T3	BLM3	Blm3p	0.00119266	0.227218	0.0100992	18.1599	18.1079	18.191	18.0592	18.3419	18.3954	18.3734	18.3162
A0A1D8PQR7	orf19.7023	PWWP domain-containing protein	0.00725818	0.227197	0.0348281	16.9471	16.7875	16.934	16.9012	17.0574	17.1011	17.0741	17.246
A0A1D8PQH5	SOD3	Superoxide dismutase	0.334424	0.227111	0.479567	19.7763	20.409	19.6196	20.282	20.402	20.3519	20.058	20.1834
A0A1D8PIP0	SLR1	Slr1p	0.101345	0.226033	0.211267	18.4118	18.486	18.2206	18.5108	18.6732	18.4362	18.5497	18.8742
B9WDU7	VTI1	Vesicle transport V-snare protein, putative	0.450833	0.226022	0.586198	14.4883	14.3086	14.4503	14.7261	14.5851	14.5488	14.2884	15.4552
A0A1D8PDX1	orf19.6247.1	Uncharacterized protein	0.0538118	0.225234	0.137174	15.1279	15.4259	15.3146	15.4306	15.4364	15.4519	15.6592	15.6526
Q5AGC6	orf19.4253	Glucose-induced degradation complex subunit	0.254379	0.225233	0.396799	17.4297	17.4856	17.4406	17.3406	17.6087	17.6104	17.3018	18.0765
A0A1D8PF14	orf19.2330	SnoRNA-binding rRNA-processing protein	0.00506798	0.225208	0.0273814	19.295	19.2582	19.3091	19.4164	19.5349	19.4888	19.4974	19.6584
C4YH26	MRP8	Uncharacterized protein	0.0328373	0.224415	0.0990292	17.178	17.0376	17.3177	17.3057	17.5371	17.4071	17.4047	17.3878
C4YGV5	CAWG_03289	Uncharacterized protein	0.0813623	0.224055	0.181585	16.3642	16.1239	16.4063	16.1162	16.357	16.5971	16.6133	16.3395
Q59QC6	orf19.392	Assembly factor CBP4	0.0326547	0.22388	0.098838	18.3942	18.1994	18.2053	18.3831	18.506	18.6073	18.61	18.3543
C4YK49	HEM15	Ferrochelatase	0.00702106	0.223751	0.034118	20.0149	20.1133	20.1775	20.0652	20.3582	20.3644	20.3538	20.1894
Q8X1E6	CDC37	Hsp90 co-chaperone Cdc37	0.00036505	0.223535	0.00438765	17.6899	17.6721	17.7781	17.7125	17.8972	17.9185	17.9422	17.9888
A0A1D8PIF3	orf19.201	DUF202 domain-containing protein	0.457865	0.223499	0.592959	14.9009	14.7664	14.976	13.9039	14.7817	14.8335	14.6393	15.1865
A0A1D8PR61	orf19.6453	Foie-gras_1 domain-containing protein	0.268167	0.223279	0.410458	16.6913	16.5878	16.6822	16.187	17.0964	16.8687	16.5957	16.4806
Q59LX0	FCY23	Fcy23p	0.0537753	0.22327	0.137174	15.8312	15.7393	15.5401	15.6747	16.0751	15.9947	15.8378	15.7708
B9W8L1	ADH2	Alcohol dehydrogenase, putative	0.307195	0.223201	0.452382	19.8392	19.7147	20.1623	19.3854	20.2786	20.1005	19.7956	19.8196
A0A1D8PQ09	orf19.5566	Putative lipoate-protein ligase A	0.0158228	0.222443	0.0602867	15.8386	15.5942	15.6848	15.762	15.9384	15.8687	15.991	15.9713
A0A1D8PMS1	orf19.3103	DNA-directed RNA polymerase subunit	0.00133573	0.222094	0.0108075	17.8532	17.7735	17.8911	17.8929	18.0526	18.1127	18.0513	18.0824
A0A1D8PRP6	orf19.7485	Mitochondrial 54S ribosomal protein YmL9	0.000574413	0.221644	0.00590554	18.9951	19.0024	18.9661	18.9199	19.2575	19.1388	19.1718	19.202
A0A1D8PMG1	orf19.4414	Uncharacterized protein	0.0239866	0.221641	0.0802671	14.2514	14.3718	14.3071	14.1713	14.4061	14.6592	14.4223	14.5006
A0A1D8PDF5	orf19.55	PAQR-type receptor	0.20752	0.221566	0.344781	15.2406	15.7175	15.6507	15.8394	15.8026	15.7611	15.7006	16.0701
A0A1D8PNC0	ORC4	Origin recognition complex subunit 4	0.0171665	0.221299	0.0641777	16.4441	16.3231	16.308	16.4484	16.5362	16.5661	16.5459	16.7606
C4YCW9	ALP1	AA_permease domain-containing protein	0.00223143	0.221193	0.0154001	18.7809	18.7355	18.6823	18.6919	18.8611	18.9735	18.9256	19.0152
A0A1D8PQN0	RPS28B	Ribosomal 40S subunit protein S28B	0.260936	0.221035	0.403862	22.5116	22.9774	22.6653	23.1939	23.0534	23.0212	23.2636	22.8941
A0A1D8PUB3	orf19.7662	CID domain-containing protein	0.00427379	0.220994	0.0244679	17.6871	17.6909	17.6595	17.7682	17.9696	17.8169	17.9183	17.9848
P10592	SSA2	Heat shock protein SSA2	0.318141	0.22071	0.463418	17.7016	17.9908	17.7523	18.1068	18.2625	18.239	17.5945	18.3384
Q5ABB8	CNS1	HSP70/90 family co-chaperone	0.00562558	0.21927	0.0295908	18.185	18.1738	18.3209	18.2178	18.447	18.4557	18.4201	18.4518
A0A1D8PMA5	PUF3	mRNA-binding protein	0.0040788	0.219252	0.0236812	17.1169	17.1622	17.0356	17.111	17.3541	17.2415	17.2926	17.4145
P28875	CZF1	Zinc finger protein 1	0.227826	0.21872	0.368311	15.4208	15.4497	15.3194	15.3848	15.6268	15.3977	15.409	16.016
C4YS72	TSM1	Transcription initiation factor TFIID subunit 2	0.00655714	0.218527	0.0329827	17.3589	17.4088	17.5332	17.3575	17.6142	17.6386	17.5833	17.6962
Q5AMN3	ATG11	Autophagy-related protein 11	0.0817502	0.218514	0.181846	15.2902	15.3326	15.1155	14.9673	15.271	15.4279	15.3418	15.5389
C4YGS5	orf19.1250	Uncharacterized protein	0.0832161	0.218398	0.184119	16.8573	16.8686	17.0274	16.8336	17.0566	17.0873	16.9534	17.3632
C4YR83	CDC24	Uncharacterized protein	0.228551	0.218371	0.369124	14.9627	14.4014	14.6468	14.9739	15.0784	15.1057	14.8941	14.7802
A0A1D8PRK5	orf19.7131	TauD domain-containing protein	0.0595646	0.218242	0.146657	16.7524	16.6268	16.6274	16.7878	16.9219	17.0735	16.9664	16.7057
A0A1D8PMA4	orf19.1789	Uncharacterized protein	0.0092668	0.218039	0.0415795	16.6213	16.4656	16.5334	16.4201	16.7817	16.7594	16.6202	16.7512
O59906	CKB1	Casein kinase II subunit beta	0.0634794	0.218001	0.152817	18.0894	18.3657	18.4234	18.4019	18.5273	18.5362	18.4945	18.5944
A0A1D8PM79	CDL1	Cdl1p	0.0144092	0.217074	0.0568457	17.2033	17.2615	17.2567	17.1901	17.4019	17.3637	17.4318	17.5824
A0A1D8PTG5	SMX4	U6 snRNA-associated Sm-like protein LSm3	0.0448807	0.216355	0.121219	19.0441	19.1695	19.1232	19.3676	19.4498	19.3567	19.4194	19.3439
C4YDW3	orf19.6199	AAA domain-containing protein	0.0999326	0.216127	0.20911	16.7237	16.7326	16.7858	16.9624	17.1884	17.118	16.9907	16.7719
A0A1D8PGQ5	orf19.5813	Ubiquitin-like domain-containing protein	0.0512116	0.21603	0.133209	17.0713	17.3663	17.2604	17.3825	17.4511	17.4802	17.461	17.5524
O42617	PAPALPHA	Poly(A) polymerase PAPalpha	0.00349375	0.215869	0.0210982	19.3003	19.2942	19.2941	19.307	19.5374	19.5091	19.5679	19.4445
C4YPT9	PPH21	Serine/threonine-protein phosphatase	0.366484	0.215768	0.511824	15.6692	15.7173	15.6609	16.3576	15.9139	16.2654	16.3404	15.7485
A0A1D8PNI3	CTA7	Cta7p	0.0148415	0.215667	0.05775	16.7744	16.7323	16.6305	16.8144	16.9387	16.8913	16.8884	17.0958
Q5ALJ4	orf19.1584	MFS domain-containing protein	0.392533	0.215592	0.536163	15.3637	15.4206	15.1453	15.407	15.1626	15.95	15.2037	15.8827
Q5AND6	FGR44	Fgr44p	0.00446964	0.21525	0.0251594	17.0823	17.0347	17.0994	17.2089	17.3821	17.3411	17.237	17.3262
A0A1D8PFI5	orf19.6348	USP domain-containing protein	0.0166706	0.214932	0.0627175	15.6082	15.4958	15.3675	15.5228	15.8252	15.7117	15.63	15.6872
C4YCU3	PET127	Uncharacterized protein	0.00187786	0.214931	0.0136188	16.5101	16.4459	16.5357	16.5659	16.6792	16.6796	16.8053	16.7532
C4YR68	STI1	Heat shock protein STI1	0.136729	0.214769	0.259483	19.5809	19.6642	19.693	19.6749	19.8681	19.6552	19.7877	20.161
A0A1D8PDG5	orf19.52	Uncharacterized protein	0.0300658	0.214207	0.0932715	17.3217	17.0893	17.2244	17.3461	17.4821	17.4603	17.4111	17.485
Q59WW3	PEX7	Peroxin-7	0.0737223	0.213819	0.16913	17.9499	17.9901	17.95	17.6374	18.05	18.1097	18.0376	18.1854
A0A1D8PCF5	ZCF17	Zcf17p	0.0689861	0.213363	0.161368	15.84	15.7795	15.7436	15.5333	15.9713	15.8018	15.8588	16.118
A0A1D8PP61	orf19.4006	2-dehydropantoate 2-reductase	0.0075227	0.213197	0.0355488	18.3303	18.464	18.3284	18.4677	18.6172	18.6893	18.6246	18.5121
A0A1D8PPK2	orf19.131.2	Uncharacterized protein	0.0365319	0.213095	0.106058	18.0247	18.1838	17.9958	18.0464	18.4664	18.2217	18.2099	18.205
A0A1D8PFH1	GSG1	Gsg1p	0.0607282	0.213072	0.14879	15.9664	15.9103	15.9435	16.0245	16.145	16.1942	15.9962	16.3616
Q5A934	ZPR1	Zinc finger-containing protein	0.0115404	0.213009	0.0483377	19.7085	19.7321	19.8334	19.9009	20.0133	19.9537	20.0466	20.0134
A0A1D8PSL1	orf19.4357	Uncharacterized protein	0.000865142	0.212825	0.00798692	17.9535	17.9474	17.8454	17.8819	18.1526	18.1254	18.1343	18.0672
A0A1D8PKJ5	orf19.7450	Uncharacterized protein	0.0175114	0.212749	0.0648821	16.4854	16.399	16.375	16.2634	16.5953	16.574	16.6058	16.5987
C4YML5	VPS21	Vacuolar protein sorting-associated protein 21	0.0048362	0.21143	0.0264159	19.7102	19.6606	19.6929	19.6177	19.8373	19.9353	19.8018	19.9527
A0A1D8PH89	orf19.4127	SH3 domain-containing protein	0.0219991	0.211194	0.0761778	18.4318	18.4347	18.2346	18.4509	18.6819	18.6455	18.5958	18.4736
A0A1D8PNJ9	orf19.4305.1	U6 snRNA-associated Sm-like protein LSm8	0.158532	0.211165	0.286021	16.4538	16.8572	16.8066	16.9818	17.0275	17.017	17.0372	16.8624
P47834	RPL39	60S ribosomal protein L36	0.305483	0.210804	0.450929	22.312	22.4828	22.1498	22.5114	22.3865	22.3665	22.4926	23.0536
C4YQT3	orf19.954	Uncharacterized protein	0.193149	0.210228	0.327565	16.9293	17.0677	17.1072	16.5551	17.0634	17.1437	17.1239	17.1692
Q5AK57	orf19.3963	Uncharacterized protein	0.0164944	0.210157	0.0622262	18.7644	18.8947	18.6927	18.7714	19.1253	18.978	18.9022	18.9582
A0A1D8PCV0	MST1	Threonyl-tRNA synthetase	0.00475115	0.210053	0.0260946	16.9344	16.8152	16.8037	16.7807	16.9524	17.0882	17.0336	17.1
C4YSL5	RNH1	Uncharacterized protein	0.00764921	0.209988	0.0360288	18.8767	18.8771	18.9464	18.8806	18.9895	19.1538	19.1211	19.1563
Q5A7R0	orf19.5406	Phosphatase	0.331677	0.209768	0.477001	17.5386	17.5633	17.4162	17.3844	17.7267	17.3942	17.4426	18.1781
A0A1D8PLK1	PRE7	Proteasome core particle subunit beta 6	0.00495718	0.209428	0.0268996	18.9934	18.9434	18.9085	19.0377	19.1806	19.1838	19.174	19.1824
A0A1D8PSF2	orf19.2404	Ribonuclease P/MRP protein subunit	0.0409907	0.208846	0.114461	15.8413	15.9575	16.0761	16.0316	16.1029	16.1345	16.1369	16.3676
A0A1D8PCN0	GAL10	Bifunctional UDP-glucose 4-epimerase/aldose 1-epimerase	0.00273615	0.208808	0.0177049	20.0946	20.1494	20.1889	20.0602	20.4048	20.3448	20.3266	20.2522
B9WBL5	RPS8A	40S ribosomal protein S8	0.179811	0.208719	0.311864	23.478	23.6517	23.421	23.8315	23.5668	23.7076	23.9419	24.0007
A0A1D8PST6	orf19.6318	Uncharacterized protein	0.424108	0.208483	0.564569	17.3408	17.2658	16.9939	16.504	16.9429	17.1196	17.2221	17.6539
Q59YG7	orf19.1359	TUG-UBL1 domain-containing protein	0.00939704	0.208287	0.0419225	17.654	17.683	17.6574	17.4939	17.804	17.9023	17.7641	17.851
A0A1D8PGC3	orf19.1457	General transcription and DNA repair factor IIH	0.151354	0.208174	0.278191	16.4813	16.087	16.3743	16.5591	16.7771	16.5807	16.4761	16.5005
A0A1D8PHH2	PNG2	Png2p	0.00514584	0.2081	0.0277418	19.0534	18.9787	19.0099	19.1505	19.2867	19.3167	19.2254	19.1962
A0A1D8PPT5	RPL23A	Ribosomal 60S subunit protein L23B	0.137469	0.207963	0.260282	23.2871	23.4317	23.3643	23.7477	23.73	23.5126	23.6406	23.7793
A0A1D8PR42	YCF1	ATP-binding cassette glutathione S-conjugate transporter	0.00142286	0.207858	0.0113187	20.3453	20.2582	20.327	20.3421	20.5239	20.5242	20.5388	20.5171
Q5ADQ2	orf19.6789	Uncharacterized protein	0.101606	0.207512	0.211544	15.688	15.4577	15.6909	15.8941	15.9342	15.7433	15.9674	15.9159
C4YEH3	orf19.782	Protein-tyrosine-phosphatase	0.0955273	0.206917	0.202878	17.0017	16.9958	16.9349	16.8741	17.0892	17.0648	17.0586	17.4215
A0A1D8PE87	NOT5	CCR4-NOT core subunit	0.0747571	0.206905	0.170779	17.4346	17.3545	17.4222	17.3764	17.5882	17.498	17.4982	17.8309
A0A1D8PPE3	orf19.4194	General transcription and DNA repair factor IIH subunit TFB4	0.283048	0.206732	0.427224	15.9421	15.4948	16.1821	16.1013	16.0033	16.1346	16.0876	16.3217
C4YNN0	orf19.2527	Uncharacterized protein	0.0350881	0.206185	0.103681	17.129	17.2649	17.3511	17.2222	17.4571	17.6008	17.4176	17.3164
C4YMI5	ARO2	Chorismate synthase	0.555003	0.205704	0.677052	15.2798	14.2201	13.9761	14.7031	14.6327	14.4919	14.7126	15.1648
C4YD01	GLY1	Threonine aldolase	0.00587619	0.205546	0.0306177	19.4648	19.537	19.4291	19.4793	19.631	19.708	19.6143	19.779
C4YS80	orf19.2124	PKS_ER domain-containing protein	0.093764	0.20536	0.200675	16.1128	15.9741	15.8613	15.8318	16.1142	15.9774	16.1463	16.3636
Q5ADW4	RIT1	tRNA A64-2'-O-ribosylphosphate transferase	0.0638333	0.205343	0.153447	15.4336	15.3821	15.2927	15.2642	15.511	15.412	15.5099	15.761
A0A1D8PEX1	orf19.1002	Uncharacterized protein	0.0711064	0.205329	0.164954	14.5167	14.3982	14.2487	14.4991	14.4228	14.6912	14.744	14.626
Q5AMQ8	orf19.4589	Polyamine oxidase	0.315081	0.205183	0.459953	16.7581	16.9278	17.0217	16.7964	16.8128	16.9808	16.963	17.5682
A0A1D8PLP8	UBR1	E3 ubiquitin-protein ligase	0.0023957	0.20484	0.0160856	17.1997	17.1816	17.2614	17.2172	17.3626	17.4527	17.4882	17.3757
A0A1D8PSS4	PRE6	Proteasome core particle subunit alpha 4	0.0017969	0.204675	0.0131879	19.9183	19.8837	19.8029	19.8796	19.9942	20.0897	20.0885	20.1308
A0A1D8PCH2	orf19.3333	mRNA-binding protein	0.0872252	0.204556	0.190198	17.8228	17.8267	17.958	17.9889	18.158	17.9296	18.017	18.3099
A0A1D8PF33	FGR39	Fgr39p	0.435948	0.204433	0.573427	15.3678	16.1152	16.0817	15.3008	15.9402	15.7923	15.8153	16.1355
A0A1D8PFY3	SAM35	SAM complex subunit	0.0587365	0.204408	0.145121	15.9992	16.2837	16.3027	16.1715	16.4483	16.4751	16.4001	16.2512
Q5ADV5	orf19.6736	Genetic interactor of prohibitins 3, mitochondrial	0.189429	0.204408	0.323463	15.8064	15.7654	15.9107	15.7478	15.8637	15.9337	15.8792	16.3713
C4YLI8	orf19.4369	Uncharacterized protein	0.635216	0.203708	0.744984	16.6391	15.31	15.0747	15.85	15.9358	15.3951	16.3932	15.9646
A0A1D8PDE8	YBN5	Obg-like ATPase 1	0.00186931	0.203594	0.013599	21.2176	21.2571	21.2895	21.3317	21.5103	21.4259	21.4314	21.5428
A0A1D8PMT7	orf19.3076	Uncharacterized protein	0.243102	0.203537	0.384757	15.5442	15.3667	15.7848	15.9218	16.1376	15.7846	15.7086	15.8008
Q5A5N1	orf19.5368	bVLRF1 domain-containing protein	0.00142299	0.203518	0.0113187	19.4199	19.3562	19.4712	19.4739	19.6095	19.6022	19.639	19.6845
A0A1D8PQ89	orf19.5747	Mitochondrial 37S ribosomal protein MRP4	0.0626187	0.203511	0.151507	18.8483	18.8114	18.8076	18.8075	18.9939	19.0505	19.1936	18.8509
C4YH03	GYP1	Oxidant-induced cell-cycle arrest protein 5	0.131416	0.203315	0.251995	16.2076	16.2664	16.3203	16.2814	16.3123	16.3033	16.7088	16.5645
Q59L89	orf19.6328	Succinate dehydrogenase assembly factor 3, mitochondrial	0.230547	0.202566	0.371705	18.0354	18.3428	18.3866	18.5068	18.5274	18.3177	18.401	18.8358
C4YDL6	DRG1	GTP-binding protein 128up	0.000977437	0.202331	0.00868523	20.9191	20.9073	20.875	20.8495	21.1562	21.0954	21.0714	21.0374
C4YQS3	orf19.970	SRR1 domain-containing protein	0.332517	0.201863	0.477657	15.1528	15.1265	15.179	14.491	15.0728	15.0641	15.1967	15.4232
Q5A7P2	orf19.5425	Ribonuclease Z	0.0156283	0.201276	0.0598203	16.1848	16.2173	16.2385	16.0282	16.3244	16.3594	16.3383	16.4518
C4YF77	orf19.4532	Uncharacterized protein	0.475233	0.20127	0.608219	17.5164	17.0977	16.9052	16.8548	17.3412	16.9078	17.0501	17.88
A0A1D8PLN1	SAS10	rRNA-processing protein	0.00143731	0.201225	0.0114068	17.8843	17.8132	17.9212	17.8448	18.0664	18.0203	18.0388	18.1429
A0A1D8PP29	orf19.3972	Uncharacterized protein	0.447283	0.200805	0.583556	16.2234	16.4987	16.3077	16.0774	17.0528	16.3087	16.0049	16.5441
Q5ANE4	NOP14	SnoRNA-binding rRNA-processing protein	0.00187306	0.200757	0.0136063	17.9319	17.8339	17.8754	17.8809	18.0373	18.0691	18.0527	18.166
C4YD74	DOA1	Uncharacterized protein	0.00120058	0.200399	0.0101402	19.0361	19.0048	19.0061	18.9471	19.2241	19.2597	19.1689	19.1431
Q5AHI7	orf19.809	Nucleolar protein 12	0.0183919	0.200225	0.0672639	18.5059	18.4236	18.4576	18.4544	18.6631	18.6181	18.5705	18.7906
A0A1D8PRE8	ENP2	Ribosome biosynthesis protein	0.000568804	0.199577	0.00588304	17.9997	18.0228	18.0876	18.0158	18.1653	18.2652	18.2419	18.2518
A0A1D8PTB7	orf19.178	Uncharacterized protein	0.0282364	0.1991	0.0893792	16.5641	16.6023	16.6243	16.3818	16.7673	16.7645	16.6651	16.7721
C4YDI0	EAF6	Chromatin modification-related protein EAF6	0.0376736	0.198992	0.108423	15.995	15.8405	15.9794	15.9071	16.0304	16.0525	16.1379	16.2971
Q5AJF1	orf19.1642	60S ribosomal subunit assembly/export protein LOC1	0.0524134	0.198787	0.134994	18.0606	18.271	18.2196	18.1325	18.2381	18.3138	18.3819	18.5451
Q59YU1	orf19.6982	Altered inheritance of mitochondria protein 23, mitochondrial	0.0144956	0.198783	0.0569748	16.4552	16.5494	16.365	16.5615	16.7525	16.6771	16.6572	16.6396
C4YHY0	CAWG_03684	Uncharacterized protein	0.1661	0.198691	0.294868	15.5491	15.3443	15.6652	15.8672	15.8753	15.7163	15.8016	15.8274
Q00313	TOP1	DNA topoisomerase 1	0.29159	0.198274	0.436901	15.059	15.2221	15.05	15.3524	15.0822	15.3052	15.3027	15.7865
C4YIT1	RPN10	26S proteasome regulatory subunit RPN10	0.00460249	0.198236	0.025634	20.029	19.9825	20.079	19.9904	20.2691	20.2652	20.2197	20.1199
A0A1D8PFW6	orf19.7243	Deoxycytidine monophosphate deaminase	0.0862118	0.198159	0.188567	15.8346	15.8787	15.7701	16.1331	16.0663	16.1128	16.1351	16.0949
Q5A8H7	orf19.5772	SWR1-complex protein 5	0.0811619	0.197951	0.181266	15.9618	15.8867	15.7113	16.0886	16.028	16.1198	16.1045	16.1879
A0A1D8PU14	PCD1	8-oxo-dGTP diphosphatase	0.0349798	0.197594	0.103551	16.6845	16.6861	16.6831	16.8431	16.9824	16.7481	16.9732	16.9834
A0A1D8PT66	orf19.457	Ubiquitin-specific protease	0.00369264	0.197578	0.0219791	16.9261	16.8813	16.8195	16.973	17.0699	17.1174	17.1607	17.0422
A0A1D8PTM6	FGR32	Fgr32p	0.258825	0.197574	0.401344	16.6547	16.4947	16.657	16.8058	16.9301	16.6679	16.6005	17.204
C4YMJ0	PTC6	PPM-type phosphatase domain-containing protein	0.140893	0.197457	0.26456	15.3747	15.7317	15.5479	15.7954	15.7084	15.8205	15.7285	15.9823
A0A1D8PG77	orf19.2051	C2H2-type domain-containing protein	0.0701026	0.197242	0.163209	15.2756	15.1101	15.225	15.2581	15.5537	15.4215	15.2074	15.4753
A0A1D8PS68	orf19.3724	rRNA-binding ribosome biosynthesis protein	0.0224926	0.197085	0.0771387	18.2059	18.4403	18.3863	18.3231	18.4331	18.6101	18.5333	18.5676
Q5A693	orf19.3797	Mitochondrial 54S ribosomal protein YmL11	0.00781024	0.196797	0.0365605	18.5129	18.6245	18.6376	18.4827	18.8049	18.7357	18.8082	18.6961
C4YJ16	PHHB	4a-hydroxytetrahydrobiopterin dehydratase	0.0897483	0.196449	0.194676	16.5335	16.4055	16.6396	16.2626	16.6754	16.682	16.7121	16.5577
A0A1D8PCG9	MRS7	Mrs7p	0.0047468	0.196389	0.0260946	18.1289	18.182	18.1571	18.0961	18.3277	18.2511	18.3561	18.4146
C4YD50	VPS41	Vacuolar protein sorting-associated protein 41	0.335001	0.196023	0.479979	16.6244	16.17	16.7228	16.1025	16.7644	16.7655	16.4138	16.4601
Q5A119	VID21	Chromatin modification-related protein EAF1	0.0468264	0.196012	0.125072	15.5016	15.546	15.5788	15.7579	15.6394	15.7862	15.8621	15.8807
A0A1D8PMB8	HOM3	Aspartokinase	0.00689826	0.195836	0.0337852	18.9371	19.0317	18.8501	18.9134	19.0875	19.0972	19.144	19.1869
Q9B1P9	COX3A	Cytochrome c oxidase subunit 3	0.238417	0.195707	0.381344	17.5893	17.3246	17.6535	17.6073	18.0736	17.7634	17.4822	17.6384
Q5A962	orf19.2604	rRNA (Cytosine-C5-)-methyltransferase	0.0359003	0.195702	0.105011	18.146	18.1847	18.2254	18.1307	18.242	18.3138	18.4054	18.5083
A0A1D8PM80	SRB8	Mediator complex subunit 12	0.0636285	0.195278	0.153028	16.1134	16.0098	15.8429	15.865	16.2934	16.0599	16.0582	16.2007
A0A1D8PLY2	orf19.789.1	RNA-binding signal recognition particle subunit	0.0923653	0.195013	0.198535	18.2181	18.1401	18.1445	18.0339	18.3784	18.2155	18.1845	18.5383
C4YRK6	orf19.2650	Uncharacterized protein	0.121233	0.195	0.237877	16.2247	16.3174	16.1008	16.1249	16.2566	16.4052	16.2503	16.6357
A0A1D8PDW6	PCL7	Pcl7p	0.03641	0.194921	0.105889	15.6991	15.6066	15.6228	15.8576	15.899	15.8455	15.939	15.8822
B9WLL2	RPL15A	Ribosomal protein L15	0.0250873	0.194539	0.0830017	22.8388	22.876	22.8161	23.0375	22.971	23.1051	23.1034	23.1671
A0A1D8PQC4	orf19.73	Uncharacterized protein	0.0257286	0.194467	0.0843938	17.299	17.4923	17.4873	17.3181	17.595	17.556	17.5332	17.6904
A0A1D8PKC9	DNM1	Dynamin-related GTPase	0.0151967	0.194446	0.0586648	18.8859	18.8154	18.8381	18.8574	19.1507	19.0541	18.9417	19.028
A0A1D8PNB1	orf19.3183	Uncharacterized protein	0.163781	0.194372	0.292526	16.5904	17.0084	16.9693	17.0463	17.1501	17.1651	17.0985	16.9782
C4YLX8	SDH2	Succinate dehydrogenase [ubiquinone] iron-sulfur subunit, mitochondrial	0.0306665	0.194246	0.0946041	20.3409	20.4749	20.5131	20.6015	20.6168	20.6088	20.7037	20.7781
C4YEZ0	orf19.2973	RNA-binding protein VTS1	0.0632126	0.194061	0.152386	17.4084	17.1529	17.3285	17.1801	17.6222	17.3371	17.4216	17.4653
A0A1D8PTE9	SPT10	Spt10p	0.0102542	0.19384	0.0443463	15.6004	15.6121	15.761	15.5928	15.8782	15.7689	15.7904	15.904
A0A1D8PGZ7	GPI13	GPI ethanolamine phosphate transferase 3	0.0477285	0.19368	0.127072	15.7251	15.5326	15.8309	15.6337	15.9003	15.7981	15.8462	15.9525
P43061	ARG4	Argininosuccinate lyase	0.0866512	0.193559	0.189195	16.7167	16.7192	16.3875	16.5994	16.8322	16.8461	16.6636	16.8551
C4YMF8	LPD1	Dihydrolipoyl dehydrogenase	0.00864707	0.193457	0.0394028	21.3006	21.3519	21.3768	21.3722	21.5641	21.6312	21.5313	21.4486
Q5AN96	orf19.6007	Elongation of fatty acids protein	0.362407	0.193385	0.507697	17.6504	18.3444	18.3542	17.9498	18.0156	18.3132	18.4092	18.3344
A0A1D8PR93	HHO1	Histone H1	0.0909812	0.193271	0.196455	20.8018	20.9342	20.5774	20.8984	20.997	20.9415	20.9372	21.1091
A0A1D8PPV9	orf19.5510	WAC domain-containing protein	0.0201264	0.192881	0.0716886	22.3054	22.272	22.2878	22.3726	22.5136	22.3917	22.4794	22.6247
A0A1D8PK91	orf19.6979	Uncharacterized protein	0.000346433	0.192726	0.00430962	19.72	19.7538	19.6619	19.7356	19.9004	19.9573	19.8997	19.8849
A0A1D8PSD9	orf19.2399	Uncharacterized protein	0.216322	0.192419	0.354624	15.471	16.0329	15.9268	15.7487	15.9621	15.9742	15.9303	16.0824
Q5AH86	PRP3	U4/U6-U5 snRNP complex subunit	0.0296684	0.192276	0.0924217	15.9884	15.9027	16.0445	16.0879	16.2842	16.2867	16.1499	16.0717
C4YHG4	orf19.2708	Uncharacterized protein	0.0138268	0.192263	0.0550914	17.9519	17.9631	17.8996	17.9181	18.2282	18.1346	18.1126	18.0264
Q5A9D7	orf19.2528	Transcription factor TFIIIB subunit	0.263666	0.192217	0.406318	16.3011	16.0265	16.0864	16.016	16.1908	16.0867	16.2283	16.6931
C4YDG5	PRP11	U1-type domain-containing protein	0.0335207	0.192167	0.100602	16.5917	16.761	16.6272	16.8209	16.8091	16.8322	16.9461	16.982
Q59U06	PPZ1	Serine/threonine-protein phosphatase	0.0567899	0.192026	0.142218	17.7755	17.506	17.6199	17.7808	17.9301	17.8415	17.8423	17.8364
Q5AEB5	ULP1	Ulp1p	0.352781	0.191842	0.498138	14.1082	14.6784	14.6663	14.9206	14.853	14.8282	14.632	14.8278
Q5A214	orf19.2829	Uncharacterized protein	0.0655866	0.191559	0.156219	18.1264	18.3115	18.3405	18.1446	18.3525	18.4137	18.3176	18.6054
C4YSR0	orf19.3481	Uncharacterized protein	0.0239404	0.191393	0.0802494	17.6432	17.6684	17.6122	17.4857	17.9383	17.747	17.7559	17.7338
A0A1D8PGN3	ECM3	Putative ATPase	0.00464377	0.191066	0.025732	15.9263	15.8042	15.7718	15.8485	15.9763	16.067	16.0557	16.016
C4YIG0	orf19.190	Uncharacterized protein	0.0707019	0.191053	0.164168	15.6891	15.8861	15.6117	15.6454	15.8377	15.8089	15.8693	16.0806
Q59XV0	SET2	Histone-lysine N-methyltransferase, H3 lysine-36 specific	0.00636338	0.191025	0.0323845	17.5166	17.5162	17.5103	17.5161	17.7525	17.7331	17.7121	17.6255
C4YRW5	orf19.3938	Sod_Fe_C domain-containing protein	0.0165357	0.190927	0.0623347	19.3261	19.4853	19.458	19.3368	19.6222	19.5962	19.6726	19.4789
B9WG52	orf19.1304	Exosome complex exonuclease, putative	0.125677	0.190881	0.243998	17.6553	17.533	17.7768	17.6647	17.7734	17.7806	17.7247	18.1147
Q59S42	PSF1	DNA replication complex GINS protein PSF1	0.051115	0.190742	0.133115	16.1323	15.8981	16.0883	15.9755	16.2645	16.1166	16.1231	16.353
A0A1D8PG12	orf19.2110	Arginyltransferase	0.000479356	0.190637	0.00523087	15.706	15.6925	15.6285	15.6432	15.8799	15.8616	15.833	15.8583
Q5ADN0	ISA2	Isa2p	0.0184081	0.190531	0.0672639	16.102	15.9556	15.9788	15.8747	16.2275	16.1044	16.1521	16.1892
C4YDZ9	NAA20	N-terminal acetyltransferase B complex subunit NAT3	0.0818198	0.190506	0.181919	15.5736	15.8286	15.71	15.8071	15.8311	15.7737	16.0587	16.0179
A0A1D8PNQ3	orf19.6679	Aldolase_II domain-containing protein	0.00630112	0.189588	0.0321381	15.3611	15.2218	15.3302	15.3822	15.5625	15.4887	15.5351	15.4672
A0A1D8PNE8	orf19.3167	Protoheme IX farnesyltransferase, mitochondrial	0.0266208	0.189426	0.0861281	17.8483	17.9593	17.7756	17.9721	18.1868	18.0179	17.993	18.1152
A0A1D8PCV7	LYS2	Alpha-aminoadipate reductase	0.1657	0.189374	0.294473	19.4358	19.8125	19.4741	19.6565	19.7142	20.0048	19.8001	19.6173
A0A1D8PLD8	TAP42	Uncharacterized protein	0.0274626	0.189065	0.0878213	16.9901	16.8007	16.9516	16.9115	17.0951	17.176	17.175	16.964
Q5A2L1	APM4	Apm4p	0.278618	0.188973	0.422555	15.7581	15.7722	15.7988	16.325	16.0073	16.1121	16.0035	16.2871
Q5A5P4	orf19.5356	Tetratricopeptide repeat-containing protein	0.000363485	0.188945	0.00438765	18.6214	18.535	18.584	18.555	18.7701	18.7855	18.7309	18.7647
A0A1D8PPT0	SLM2	Phosphatidylinositol 4,5-bisphosphate-binding protein	0.00466706	0.188801	0.0257838	18.2051	18.0703	18.1973	18.1213	18.2759	18.412	18.3291	18.3323
Q59WI0	orf19.2320	Serine/threonine-protein kinase RIO1	0.118599	0.188253	0.235118	17.0231	17.0248	16.9047	16.911	17.2859	17.0668	16.9492	17.3146
A0A1D8PND6	RIB2	Bifunctional DRAP deaminase/tRNA pseudouridine synthase	0.0150298	0.188229	0.058201	17.6726	17.6462	17.7102	17.5725	17.8105	17.8307	17.7524	17.9609
C4YMR2	orf19.6435	Mitochondrial pyruvate carrier	0.000974719	0.187781	0.00867657	18.181	18.1716	18.1182	18.2051	18.2972	18.3731	18.3467	18.41
C4YL97	RPD3	Histone deacetylase	0.0966815	0.187755	0.204892	17.314	17.4195	17.3904	17.3436	17.6311	17.6172	17.6544	17.3158
A0A1D8PJF5	ALR1	Mg(2+) transporter	0.00152305	0.187684	0.0118417	16.9337	16.8729	16.9529	16.9078	17.0309	17.1197	17.1517	17.1157
C4YTV3	orf19.6455	Protein FAM96A	0.185111	0.187556	0.318945	18.0843	18.4393	18.4303	18.3301	18.5637	18.6281	18.6124	18.2301
C4YFG6	RRS1	Ribosome biogenesis regulatory protein (Fragment)	0.654966	0.187369	0.758815	16.7114	16.7574	16.6866	16.9708	16.5481	16.5981	16.635	18.0945
A0A1D8PTZ9	orf19.7345	Putative ATP-dependent kinase	0.103033	0.187296	0.213979	16.5487	16.7149	16.7785	16.8176	16.8332	16.8417	16.8048	17.1291
C4YG60	orf19.6359	Uncharacterized protein	0.393802	0.187292	0.53775	15.1546	15.5142	15.5782	16.0653	15.8262	15.6763	15.8194	15.7395
A0A1D8PT01	orf19.3516	Mitochondrial 18 kDa protein	0.101125	0.187273	0.210895	17.1458	17.3196	17.2035	17.1793	17.3917	17.2529	17.3247	17.628
B9WFC5	RLP24	Ribosome biogenesis protein RLP24	0.0952416	0.18712	0.202531	18.9182	19.048	18.9923	18.9871	19.0423	19.0972	19.1528	19.4018
A0A1D8PTQ2	DCP2	Decapping enzyme complex catalytic subunit	0.00986285	0.186859	0.0432021	17.5371	17.4811	17.6021	17.6518	17.8465	17.7238	17.6923	17.757
Q59QC5	APS3	Clathrin-associated protein AP-3 complex component APS3	0.242399	0.186811	0.384745	16.4882	17.0266	16.7163	17.0055	16.9183	16.9939	17.0318	17.0398
A0A1D8PGJ8	orf19.1533	Uncharacterized protein	0.0893576	0.186672	0.194156	17.3698	17.4562	17.5711	17.6429	17.732	17.5681	17.6104	17.8761
A0A1D8PMP1	GUT2	Glycerol-3-phosphate dehydrogenase	0.0187852	0.186625	0.0683015	19.3382	19.3359	19.1975	19.3067	19.4021	19.6078	19.4872	19.4278
Q5ACU6	orf19.7546	ATP-dependent rRNA helicase RRP3	0.00298948	0.186527	0.0188299	18.2256	18.0991	18.1194	18.1112	18.3459	18.3854	18.2829	18.2873
A0A1D8PQ62	orf19.5628	Uncharacterized protein	0.0103885	0.186524	0.0445449	20.2842	20.244	20.214	20.2545	20.4691	20.4577	20.4906	20.3254
C4YFZ6	KEM1	5'-3' exoribonuclease 1	0.148176	0.186505	0.274097	16.7545	16.5161	16.5803	16.7421	16.7736	16.6424	16.8409	17.0821
A0A1D8PRZ3	PRS	Prolyl-tRNA synthetase	0.0135667	0.186494	0.054442	16.7493	16.7016	16.7273	16.5898	16.7715	16.8774	16.9657	16.8994
C4YPB9	RAD4	Uncharacterized protein	0.0481151	0.186434	0.127693	14.8387	15.0275	15.0753	14.9346	15.2996	15.1471	15.1381	15.0371
Q59V85	RPL7	Rpl7p	8.61172e-05	0.186126	0.00157544	19.0242	18.962	19.002	18.9914	19.197	19.1517	19.2142	19.1611
A0A1D8PN59	orf19.4133	Uncharacterized protein	0.0235426	0.185822	0.0795129	16.4862	16.4168	16.4425	16.2637	16.6497	16.5282	16.5265	16.6481
C4YF63	SET6	SET domain-containing protein	0.0408202	0.185296	0.114113	15.4088	15.4429	15.6193	15.6231	15.8154	15.6833	15.6297	15.7068
C4YHT7	PWP1	Periodic tryptophan protein 1	0.374866	0.185156	0.519881	15.7472	15.9765	16.0642	16.0147	15.9175	15.9701	16.0079	16.6477
Q5AG86	orf19.4293	Probable cytosolic iron-sulfur protein assembly protein 1	0.0177324	0.184963	0.0655058	16.7529	16.8649	16.7864	16.7948	16.8506	17.0232	17.0206	17.0445
Q59SN0	orf19.2362	rRNA biogenesis protein RRP36	0.138715	0.184715	0.261457	17.6693	17.8865	17.9729	18.0381	18.162	17.9657	17.943	18.2351
B9W7Y5	orf19.2478.1	60S ribosomal protein L7, putative	0.435948	0.184608	0.573427	15.8128	15.1449	16.0652	15.8974	15.763	16.0442	15.9333	15.9181
A0A1D8PHX5	orf19.1864	Uncharacterized protein	0.0399294	0.184296	0.112317	18.5494	18.5677	18.5509	18.4262	18.6419	18.7032	18.6161	18.8702
Q5AK25	RIM13	Calpain-like protease palB/RIM13	0.0806158	0.184255	0.180371	14.6417	14.46	14.564	14.7867	14.7293	14.8471	14.9203	14.6927
A0A1D8PEX2	DJP1	Djp1p	0.00602953	0.184223	0.031059	18.0948	17.964	18.0445	18.1152	18.235	18.2109	18.2195	18.2901
C4YK11	orf19.2263	Uncharacterized protein	0.0230742	0.184218	0.0786153	17.0772	17.2551	17.2585	17.214	17.3601	17.3625	17.3089	17.5103
A0A1D8PDB2	orf19.6847	tRNA (uracil-O(2)-)-methyltransferase	0.033687	0.184168	0.100919	16.244	16.1693	15.9967	16.1999	16.2718	16.3179	16.3567	16.4001
Q5AI80	orf19.2973	RNA-binding protein VTS1	0.140776	0.18408	0.26444	17.5067	17.5226	17.5742	17.4367	17.5788	17.6112	17.6139	17.9727
C4YHF6	orf19.2697	E3 ubiquitin-protein ligase	0.167742	0.18389	0.295987	15.0291	15.0934	15.221	15.0516	15.058	15.2669	15.2572	15.5486
A0A1D8PG16	RPL38	Ribosomal 60S subunit protein L38	0.0595584	0.183812	0.146657	23.0419	23.032	22.8672	23.1864	23.1836	23.1464	23.2887	23.244
A0A1D8PU93	RFC4	Replication factor C subunit 4	0.0318855	0.183652	0.0971005	17.8382	17.8206	17.8439	17.8937	18.1741	18.0295	17.9326	17.9948
C4YRD1	orf19.4258	Pre-mRNA polyadenylation factor FIP1	0.524787	0.183512	0.649342	15.1718	15.417	15.2028	15.2118	15.1499	15.1519	15.2473	16.1885
Q59LQ5	CWC25	Pre-mRNA-splicing factor CWC25	0.449145	0.183336	0.584758	14.7917	14.9212	15.0078	14.8626	14.9311	14.9118	14.7766	15.6972
A0A1D8PDY7	NPR1	Serine/threonine protein kinase	0.0758126	0.183281	0.172257	17.2229	17.2013	17.0629	17.3494	17.4219	17.3121	17.2805	17.5552
A0A1D8PQ24	orf19.5579	Uncharacterized protein	0.087627	0.183249	0.190824	14.5311	14.5866	14.7107	14.6114	14.7905	14.8645	14.5859	14.9321
C4YEX9	orf19.2987	Mitochondrial distribution and morphology protein 31	0.194216	0.182917	0.328602	15.7829	15.5727	15.7329	15.925	15.9175	15.7778	15.8262	16.2236
A0A1D8PPA8	orf19.1180	2-aminoadipate transaminase	0.0399111	0.182799	0.112317	17.367	17.3918	17.2785	17.4214	17.501	17.6296	17.6501	17.4091
B9W9E3	KRR1	KRR1 small subunit processome component	0.0510285	0.182735	0.133081	17.8785	18.1171	17.9791	18.0046	18.1334	18.2848	18.2529	18.0391
O94007	Ca20C1.20	Serine /threonine protein kinase	0.0581508	0.182551	0.144463	17.6456	17.8016	17.6771	17.8114	17.9508	17.9879	17.9964	17.7308
C4YIR4	TES1	Uncharacterized protein	0.353819	0.182543	0.499038	15.0349	15.0012	14.9432	14.357	15.0069	15.2155	14.898	14.9461
A0A1D8PD51	orf19.1026	Exosome non-catalytic core subunit	0.0221982	0.182242	0.0765478	17.9468	17.8998	18.003	18.1125	18.2146	18.2528	18.0976	18.1261
B9WMM5	orf19.6406	Mitochondrial ribosomal protein of the small ribosomal subunit, putative	0.094859	0.181589	0.202291	17.7518	17.9711	17.8103	18.0035	18.2151	18.0249	18.125	17.8981
C4YKX0	orf19.5346	Transcription initiation factor TFIID subunit 8	0.00206381	0.18152	0.014629	15.6213	15.6734	15.649	15.6287	15.8226	15.8324	15.7618	15.8818
Q5A416	orf19.7291	tRNA (adenine(58)-N(1))-methyltransferase catalytic subunit TRM61	0.0518428	0.181453	0.134289	17.3901	17.5268	17.5511	17.5853	17.6266	17.6282	17.6524	17.872
A0A1D8PT51	orf19.3858	Uncharacterized protein	0.0756276	0.181424	0.172055	15.915	15.8818	15.8201	15.9812	16.2182	15.92	16.0086	16.1769
Q5AFD1	orf19.2676	Elongator complex protein 5	0.282998	0.181224	0.427224	17.2991	17.164	17.0703	17.6541	17.5072	17.6546	17.4828	17.2679
A0A1D8PU73	orf19.7604	Uncharacterized protein	0.0419477	0.18097	0.115962	15.913	15.9837	15.929	16.1591	16.2294	16.1762	16.1248	16.1783
A0A1D8PH56	orf19.4516	Folylpolyglutamate synthase	0.0219693	0.18084	0.0761277	18.3474	18.3524	18.5349	18.4171	18.5615	18.5325	18.5723	18.709
A0A1D8PTX3	orf19.7326	Protein-lysine N-methyltransferase	0.00227281	0.180605	0.0156209	17.9674	18.0402	18.0811	18.0111	18.2616	18.1966	18.2258	18.1382
A0A1D8PS03	TRP2	Anthranilate synthase	0.0252706	0.180463	0.0835525	19.0736	19.0389	18.9895	19.2096	19.25	19.2286	19.2482	19.3067
C4YEV8	orf19.3010	Octanoyltransferase	0.0855637	0.180363	0.187727	15.4028	15.267	15.2768	15.5802	15.564	15.4644	15.576	15.6439
A0A1D8PTF3	orf19.6152	Protein arginine methyltransferase NDUFAF7	0.0098372	0.180155	0.0431562	15.9087	15.9935	15.9532	15.8247	16.1377	16.0623	16.0955	16.1052
Q5A0L7	SHE9	Sensitive to high expression protein 9 homolog, mitochondrial	0.111198	0.180155	0.225203	15.6328	15.7906	15.7949	15.744	15.8975	16.0624	16.0225	15.7004
A0A1D8PC83	orf19.6054	Uncharacterized protein	0.0151861	0.179881	0.0586648	16.2864	16.2357	16.2938	16.1934	16.3234	16.4588	16.5252	16.4215
A0A1D8PT71	FGR50	Fgr50p	0.499879	0.179793	0.628925	16.3055	16.4731	15.7052	16.6401	16.4318	16.5806	16.0803	16.7504
Q96VB9	MSI3	Heat shock protein homolog SSE1	0.00049735	0.179455	0.00531076	22.05	21.9781	22.0616	22.0575	22.2119	22.2337	22.2404	22.179
Q5A8P6	orf19.5702	Uncharacterized protein	0.0222326	0.179195	0.0766133	16.4421	16.3559	16.4098	16.513	16.6939	16.6842	16.5324	16.5271
A0A1D8PDN2	orf19.2455	Glutamine amidotransferase subunit	0.0361368	0.179189	0.105402	19.2179	19.1636	19.0088	19.0847	19.346	19.3753	19.3126	19.1578
Q5AKA5	orf19.3915	Cys-Gly metallodipeptidase DUG1	0.15568	0.178984	0.282622	21.3174	21.1854	21.3896	21.0157	21.4431	21.4538	21.5326	21.1946
Q5A322	PRP8	U4/U6-U5 snRNP complex subunit	0.0298405	0.178616	0.0926882	18.4331	18.3216	18.4599	18.2614	18.4825	18.5079	18.5297	18.6703
C4YKM0	orf19.1403	Uncharacterized protein	0.0352675	0.178558	0.104025	16.8219	16.7083	16.8175	16.7414	16.8153	16.9463	16.9668	17.075
Q5A7N6	BUD21	Bud21p	0.214047	0.178499	0.351982	17.4483	17.3444	17.2771	16.994	17.4525	17.2755	17.3801	17.6697
C4YGJ8	CDC68	FACT complex subunit	0.24575	0.178462	0.387469	15.364	15.383	15.3401	15.514	15.9232	15.527	15.3404	15.5244
C4YQX8	orf19.585	MRP-L46 domain-containing protein	0.165577	0.178434	0.294473	16.4508	16.7731	16.4555	16.4224	16.5814	16.7311	16.9103	16.5926
C4YKD9	ANP1	Mannan polymerase II complex ANP1 subunit	0.128211	0.178283	0.247259	16.2656	16.0948	16.3802	16.4832	16.5354	16.3489	16.465	16.5875
C4YH80	orf19.5043	Uncharacterized protein	0.469178	0.17828	0.602797	14.2459	14.1861	14.4714	14.5183	14.5945	14.0998	14.3646	15.076
P46250	SEC14	SEC14 cytosolic factor	0.0173411	0.178275	0.0644035	19.0272	19.1298	19.0798	19.2074	19.3453	19.3432	19.1785	19.2903
A0A1D8PKG5	orf19.7422	Uncharacterized protein	0.0626562	0.178172	0.151507	18.7691	18.6948	18.9116	18.6364	18.9204	18.836	18.8975	19.0708
C4YHG5	ZUO1	J domain-containing protein	0.117261	0.177955	0.233303	20.5096	20.511	20.4811	20.6277	20.5133	20.6619	20.76	20.9061
A0A1D8PKH6	orf19.7376	Uncharacterized protein	0.592351	0.177769	0.710764	14.9335	14.9616	14.7989	15.6666	15.77	14.8019	14.8949	15.6049
C4YHI1	GRX3	Monothiol glutaredoxin-3	0.0828086	0.177655	0.183789	19.4572	19.6454	19.6202	19.5369	19.8434	19.6954	19.8656	19.5659
C4YKA8	PHM7	Uncharacterized protein	0.0285159	0.17758	0.0900921	18.8136	18.7176	18.6736	18.8852	18.9068	18.9674	18.9654	18.9608
B9WAK7	RPS26A	40S ribosomal protein S26	0.149527	0.177405	0.275981	23.0469	23.323	23.1267	23.4177	23.358	23.5134	23.5003	23.2522
A0A1D8PU59	UTP5	Utp5p	0.0608121	0.177246	0.148869	18.2905	18.13	18.1909	18.0087	18.394	18.2639	18.2364	18.4348
A0A1D8PPS1	RPL25	Ribosomal 60S subunit protein L25	0.124588	0.177059	0.242415	23.9978	24.0916	23.9021	24.0132	24.0098	24.3272	24.3184	24.0575
A0A1D8PRB0	orf19.1340	Aldo-keto reductase superfamily protein	0.00538371	0.176877	0.028744	17.5158	17.5925	17.5119	17.4785	17.668	17.6283	17.7474	17.7626
A0A1D8PJ43	BMS1	GTPase	0.00191799	0.176624	0.0137918	17.7385	17.7041	17.7879	17.6681	17.8651	17.9114	17.8857	17.943
A0A1D8PU56	FAA4	Long-chain fatty acid-CoA ligase	0.018216	0.176344	0.066895	20.7255	20.7171	20.6212	20.8334	20.8498	20.942	20.9403	20.8704
A0A1D8PNU5	orf19.3213	Uncharacterized protein	0.0499478	0.176137	0.131291	16.4244	16.3896	16.3258	16.3664	16.4098	16.5816	16.5295	16.6898
C4YQS7	DUS4	tRNA-dihydrouridine synthase	0.184645	0.176085	0.318472	15.9218	16.1569	16.1432	16.0864	16.2673	16.1033	16.113	16.529
A0A1D8PTJ0	FUN30	DNA-dependent ATPase	0.00748627	0.176044	0.035444	16.1788	16.2075	16.1425	16.0991	16.3944	16.2359	16.3676	16.3343
A0A1D8PPY6	orf19.5541	Uncharacterized protein	0.000748538	0.175913	0.00713549	18.9857	18.9133	19.0106	18.9825	19.1738	19.1146	19.1222	19.1851
A0A1D8PQ44	orf19.5608	DNA-directed RNA polymerase III subunit RPC6	0.0040833	0.175527	0.0236812	16.9654	17.0499	17.1108	17.0317	17.2212	17.1731	17.1902	17.2753
A0A1D8PCQ3	orf19.2930	Eukaryotic translation initiation factor 2A	0.000347602	0.175276	0.00431339	19.806	19.8652	19.8161	19.8161	19.9614	19.9985	20.049	19.9955
Q5A922	orf19.3312	Altered inheritance of mitochondria protein 9, mitochondrial	0.00602646	0.175023	0.031059	18.4441	18.4133	18.4767	18.4038	18.577	18.651	18.6735	18.5366
Q5ALL8	POB3	FACT complex subunit POB3	0.0139626	0.174965	0.0554934	18.6949	18.6458	18.6582	18.8216	18.8544	18.9458	18.8895	18.8307
A0A1D8PCE7	orf19.3304	Exosome non-catalytic core subunit	0.00813668	0.174779	0.0377336	18.3487	18.3066	18.3744	18.4518	18.534	18.5475	18.5319	18.5672
A0A1D8PE85	BUD6	Bud6p	0.00806223	0.174507	0.0374581	16.9767	17.0048	16.9735	17.062	17.0817	17.2214	17.236	17.1758
C4YI88	SDS22	Protein phosphatases PP1 regulatory subunit SDS22	0.0377983	0.174479	0.108594	17.5964	17.4633	17.6381	17.4764	17.8585	17.6635	17.6406	17.7095
B9WLH8	orf19.4376	DUF202 domain-containing protein	0.129744	0.1744	0.249654	13.9946	13.8654	14.1953	14.131	14.0859	14.1709	14.2257	14.4014
A0A1D8PQP8	orf19.7041	RNA-processing protein	0.00268513	0.174272	0.0175114	17.7151	17.6015	17.6633	17.6741	17.8152	17.8361	17.8427	17.8571
A0A1D8PT86	RRN11	Rrn11p	0.551839	0.17407	0.673854	15.1522	14.9821	15.0411	14.0543	14.7564	15.0084	15.1247	15.0363
B9WFY1	orf19.2711	RNA polymerase II Elongator subunit, putative	0.132858	0.17384	0.253776	16.1324	16.2065	16.0268	16.4296	16.4074	16.3286	16.3817	16.3729
A0A1D8PJV4	CTP1	Ctp1p	0.158094	0.173665	0.285834	18.5949	18.8589	18.4841	18.8242	18.7945	18.9473	18.9553	18.7597
C4YGQ2	orf19.1276	Uncharacterized protein	0.234507	0.173605	0.377029	17.1152	17.2344	17.2329	16.9079	17.0339	17.2696	17.3385	17.5429
C4YFL7	NAA25	Uncharacterized protein	0.0501983	0.173338	0.131605	17.0534	17.0473	16.965	17.1106	17.1951	17.0996	17.1976	17.3773
A0A1D8PHU3	orf19.2260	HIT-type domain-containing protein	0.190993	0.17324	0.324992	15.6912	15.8954	15.7146	15.5018	15.8814	15.9521	15.6336	16.0289
A0A1D8PQF7	orf19.2143	Uncharacterized protein	0.00661761	0.173027	0.0330947	17.8813	17.9123	18.028	17.9069	18.0902	18.1047	18.1739	18.0517
A0A1D8PG11	PRP18	Pre-mRNA-splicing factor 18	0.196399	0.17258	0.331393	15.1651	15.3472	15.1729	15.1928	15.3268	15.4055	15.1717	15.6643
A0A1D8PCL3	orf19.4533	SUI1 domain-containing protein	0.044422	0.172555	0.12046	17.6496	17.5599	17.4005	17.4997	17.5838	17.6971	17.7813	17.7377
A0A1D8PRP7	orf19.7499.1	Uncharacterized protein	0.424397	0.172517	0.564803	15.5097	15.9257	16.3621	15.9948	16.3487	16.1752	16.0095	15.9489
C4YM03	orf19.5847	DNA-directed RNA polymerase subunit beta	0.000339049	0.172213	0.00424964	17.6078	17.6103	17.6643	17.6553	17.7757	17.8495	17.8215	17.7799
B9WBT4	MAK16	Protein MAK16	0.0107305	0.172131	0.045559	18.8201	18.9524	18.9599	18.9585	19.0398	19.0392	19.1377	19.1627
Q5AM84	orf19.1491	U1 small nuclear ribonucleoprotein component SNU71	0.349229	0.172127	0.495372	16.2693	16.0937	16.2109	16.1083	16.3099	16.1454	16.1289	16.7866
C4YJD3	orf19.1485	54S ribosomal protein L31, mitochondrial	0.0941606	0.172082	0.201091	19.2924	19.1128	19.2693	19.2865	19.4709	19.4607	19.5161	19.2016
Q5A1E3	CBF1	Transcriptional regulator CBF1	0.443889	0.172073	0.580677	19.0333	18.6619	18.7738	18.9262	19.1911	18.7095	18.7173	19.4656
Q59VQ8	WAR1	Transcriptional regulator WAR1	0.0951851	0.172019	0.202497	15.9381	15.7826	15.8071	15.909	16.1555	16.1432	15.9726	15.8535
P78587	CGT1	mRNA-capping enzyme subunit alpha	0.00793925	0.171896	0.0369904	17.5851	17.5325	17.5878	17.6183	17.7733	17.7862	17.7989	17.6529
A0A1D8PFU8	orf19.7215.3	Uncharacterized protein	0.145131	0.17168	0.269846	21.2653	21.3449	21.2752	21.2879	21.5104	21.2746	21.3886	21.6863
Q5A287	SFL1	Transcription factor SFL1	0.106419	0.171471	0.218277	16.6788	16.747	16.6886	16.6535	16.8457	16.7365	16.79	17.0815
P87185	SPL1	Cysteine desulfurase, mitochondrial	0.00830213	0.171467	0.0382513	21.6054	21.5868	21.4982	21.4673	21.6649	21.7709	21.7467	21.6611
Q5AJX7	orf19.4043	PH domain-containing protein	0.040083	0.171194	0.112495	16.934	17.0688	16.9586	17.0469	17.0681	17.2315	17.102	17.2914
B9WIG1	orf19.3644	Uncharacterized protein	0.0910943	0.171024	0.196455	14.2964	14.2028	14.2323	14.442	14.4688	14.2856	14.5054	14.5978
A0A1D8PH55	UGA1	4-aminobutyrate aminotransferase	0.112222	0.170909	0.226312	17.1511	17.0838	17.0426	17.1246	17.2035	17.4841	17.2777	17.1206
A0A1D8PM75	RPL30	Ribosomal 60S subunit protein L30	0.0443733	0.170679	0.120393	23.7182	23.8724	23.6756	23.8928	24.0027	23.9923	23.9388	23.9079
Q59P50	orf19.5486	Endoribonuclease YSH1	0.00113833	0.170551	0.0097493	17.484	17.4518	17.5376	17.5388	17.669	17.676	17.6258	17.7236
C4YRG1	MSW1	Tryptophanyl-tRNA synthetase	0.0210441	0.170483	0.0740037	16.7951	16.8624	16.9426	16.7451	17.0456	16.9816	17.0294	16.9704
Q59Q39	orf19.25	tRNA (guanine(9)-N1)-methyltransferase	0.177387	0.170477	0.309168	16.9958	17.0515	17.0077	17.0371	17.1074	17.101	17.0809	17.4846
A0A1D8PHJ3	COX8	Cytochrome c oxidase subunit VIII	0.123433	0.17039	0.240958	20.1168	20.2041	20.0942	20.2222	20.357	20.0933	20.4259	20.4427
A0A1D8PGI9	orf19.1516	Ubiquitin carboxyl-terminal hydrolase	0.0415366	0.170139	0.115429	18.1229	18.0965	18.2113	18.0094	18.3128	18.3693	18.3025	18.1359
A0A1D8PGM4	UTP22	U3 small nucleolar RNA-associated protein 22	0.0206072	0.17013	0.0728793	19.1748	19.1165	19.231	19.1536	19.3655	19.4127	19.3648	19.2135
C4YEF1	MRPL37	Uncharacterized protein	0.142501	0.17003	0.266673	19.9096	20.0282	20.0146	20.2906	20.3744	20.1099	20.2601	20.1787
C4YS91	orf19.1086	Uncharacterized protein	0.413628	0.170021	0.554625	16.9409	16.6079	16.5785	17.2492	16.9737	17.1163	17.2359	16.7307
A0A1D8PNW6	orf19.3900	Uncharacterized protein	0.0319912	0.169699	0.0971846	16.6739	16.6408	16.6094	16.8255	16.8165	16.8465	16.8707	16.8946
A0A1D8PQ05	POP4	Ribonuclease P protein subunit	0.34523	0.169673	0.491802	16.7324	17.0212	17.1281	17.3855	17.1645	17.0085	17.367	17.4059
C4YHR9	orf19.4617	L-A virus GAG protein N-acetyltransferase	0.405252	0.16949	0.547971	15.4682	15.6393	15.6042	15.4601	15.669	15.6355	15.3584	16.187
Q5ACL9	orf19.7624	Protein BFR2	0.0373632	0.169451	0.107904	18.1402	18.1341	18.2006	18.1218	18.2757	18.2691	18.2601	18.4696
A0A1D8PU45	ZCF39	Zcf39p	0.0293732	0.169387	0.0920409	16.961	17.0801	16.9657	17.1439	17.2335	17.1843	17.2012	17.2092
Q5A2C7	RSM22	Mitochondrial 37S ribosomal protein RSM22	0.269473	0.16928	0.412076	16.6872	16.9032	17.0054	16.4441	16.8485	16.9595	16.9956	16.9133
A0A1D8PG62	NPL6	Npl6p	0.085993	0.16912	0.188337	18.4787	18.5593	18.4589	18.5288	18.6229	18.6225	18.5775	18.8793
A0A1D8PSR0	orf19.524	UBR-type domain-containing protein	0.106375	0.169112	0.218277	15.8503	16.0418	16.1167	15.979	16.0746	16.1562	16.0714	16.3621
Q59TN1	orf19.1305	tRNA (guanine(37)-N1)-methyltransferase	0.0516442	0.168424	0.133984	17.3052	17.3205	17.5379	17.3113	17.5795	17.4959	17.5681	17.5052
C4YCV9	orf19.2326	Rad60-SLD domain-containing protein	0.127079	0.168376	0.246145	17.2521	17.1313	17.232	17.2493	17.3157	17.5723	17.1986	17.4515
A0A1D8PGL1	orf19.1564	Endoplasmic reticulum transmembrane protein	0.0258444	0.168351	0.0846037	19.9745	19.8614	19.7814	19.9632	20.0224	20.1111	20.0247	20.0956
C4YPA0	orf19.6751	Putative tRNA (cytidine(32)/guanosine(34)-2'-O)-methyltransferase	0.0358749	0.168312	0.105011	17.4613	17.6677	17.6808	17.5973	17.7873	17.7302	17.8274	17.7355
Q5AP59	orf19.4904	Actin-like protein ARP6	0.501061	0.16824	0.629616	15.3189	15.4875	15.6909	15.5169	15.7073	15.3603	15.3577	16.2618
A0A1D8PGM6	orf19.1548	U4/U6-U5 snRNP complex subunit	0.0327366	0.16808	0.0990258	15.0905	15.2042	15.1654	15.2936	15.349	15.401	15.2374	15.4386
Q59XY9	OCA1	Putative tyrosine-protein phosphatase OCA1	0.138649	0.167889	0.261457	15.4234	15.1814	15.0197	15.2674	15.3972	15.4226	15.4098	15.3339
Q5AMG5	RAT1	5'-3' exoribonuclease 2	0.0464693	0.167859	0.124586	19.0813	19.0536	19.0606	19.0849	19.1622	19.2125	19.1866	19.3906
C4YEJ6	ESS1	Peptidyl-prolyl cis-trans isomerase	0.133939	0.167719	0.255259	17.2818	17.494	17.5683	17.4975	17.6189	17.5124	17.5421	17.8391
Q5AML2	orf19.4634	Cytoplasmic tRNA 2-thiolation protein 1	0.0468162	0.167616	0.125072	16.9871	16.9591	16.9539	16.8245	17.0067	17.0838	17.0518	17.2529
A0A1D8PDC5	IFE1	Putative dehydrogenase	0.222272	0.167437	0.36121	16.0477	16.3575	16.1755	16.4437	16.6604	16.4106	16.3596	16.2635
A0A1D8PIA0	orf19.216	DUF2433 domain-containing protein	0.292511	0.167332	0.437623	16.2358	16.0835	16.0527	15.9014	16.2473	16.4274	16.3842	15.8837
A0A1D8PTX0	orf19.7321	Striatin domain-containing protein	0.00713998	0.167161	0.0345369	15.9817	15.8677	15.927	16.0129	16.1787	16.0807	16.1319	16.0666
C4YEY7	MIA40	Mitochondrial import inner membrane translocase TIM40	0.283874	0.167134	0.427919	18.106	18.3743	18.567	18.3837	18.614	18.347	18.3572	18.7813
A0A1D8PQE7	orf19.2128	Uncharacterized protein	0.0151758	0.167025	0.0586648	16.4805	16.463	16.4739	16.4111	16.6658	16.5989	16.5301	16.7018
Q5A895	HSE1	Class E vacuolar protein-sorting machinery protein HSE1	0.0248061	0.166873	0.0822352	19.1368	19.3089	19.247	19.1803	19.5008	19.3858	19.3145	19.3395
P79023	ARO4	Phospho-2-dehydro-3-deoxyheptonate aldolase, tyrosine-inhibited	0.0481158	0.166737	0.127693	21.8022	21.9222	21.816	22.0058	22.0484	22.1159	22.1274	21.9213
Q5AFX2	orf19.2721	Cell division cycle protein 123	0.0117964	0.166533	0.0492439	16.6973	16.7011	16.7456	16.6984	16.9643	16.874	16.798	16.8722
Q59KZ1	APE2	Aminopeptidase 2	0.00898308	0.166491	0.0405257	21.7353	21.6007	21.7519	21.7074	21.8628	21.8298	21.937	21.8316
A0A1D8PRQ5	orf19.7473	DUF2013 domain-containing protein	0.215942	0.16645	0.354448	16.0625	15.9224	15.8268	16.2765	16.3067	16.0921	16.3017	16.0535
Q5AI35	SPP1	Spp1p	0.375837	0.166069	0.520648	14.7368	14.7502	15.2478	14.9346	14.875	15.0608	14.953	15.4449
C4YHH7	HIT1	HIT-type domain-containing protein	0.471671	0.166027	0.604867	16.0608	15.7944	16.0372	15.9365	15.9291	15.9223	15.926	16.7155
A0A1D8PTA8	orf19.1856	Uncharacterized protein	0.171327	0.165547	0.301139	16.2312	16.2784	16.2295	16.4425	16.4613	16.2791	16.399	16.7044
Q5A346	TSR1	Tsr1p	0.0218487	0.165453	0.0759212	17.9584	18.0092	18.0279	18.0471	18.163	18.2257	18.2531	18.0625
Q59RL7	CPH2	Transcription factor CPH2	0.19	0.165372	0.324035	16.7088	16.667	16.4399	16.7386	16.8809	16.7009	16.6224	17.0117
A0A1D8PS15	SHP1	Protein phosphatase regulator	0.0846633	0.165229	0.186244	18.9505	18.9492	19.0472	18.945	19.2354	19.0029	19.0451	19.2694
Q5A3Q0	orf19.5220	RNA exonuclease 4	0.0416851	0.165149	0.115429	15.3715	15.3439	15.1963	15.2014	15.4074	15.3897	15.401	15.5756
B9WMI9	IMP4	U3 small nucleolar ribonucleoprotein, putative	0.122462	0.164976	0.239744	18.572	18.5839	18.5701	18.5932	18.5782	18.7285	18.7198	18.9526
C4YM22	orf19.6636	Uncharacterized protein	0.427793	0.16489	0.567384	14.5785	15.1474	15.1994	15.3991	15.2155	15.3552	15.1028	15.3103
G1UA45	orf19.7033	Protein-tyrosine-phosphatase	0.189489	0.164745	0.323463	15.0989	15.0096	15.2841	14.8767	15.3183	15.3415	15.0313	15.2371
A0A1D8PDM9	PRC3	Carboxypeptidase	0.370377	0.164707	0.515378	17.8741	17.9826	18.2435	18.0496	18.3106	18.2951	18.4309	17.772
Q708J6	FCY21	Putative purine-cytosine permease	0.257589	0.164698	0.4003	15.8286	15.7818	15.6056	16.137	16.1967	15.9078	15.9467	15.9605
A0A1D8PE36	LHP1	Lhp1p	0.0301421	0.164408	0.09345	19.6805	19.7193	19.8664	19.6758	19.9852	19.9314	19.8253	19.8578
A0A1D8PDP4	RPS27A	40S ribosomal protein S27	0.159489	0.164372	0.286711	16.8251	17.2101	17.0455	17.1878	17.291	17.1643	17.2056	17.2651
A0A1D8PKA3	orf19.7361	tRNA splicing endonuclease subunit	0.10808	0.164352	0.220775	15.8864	15.7049	15.9666	15.72	15.8226	16.0983	16.0344	15.9802
A0A1D8PRJ0	orf19.7166	AB hydrolase-1 domain-containing protein	0.143863	0.163989	0.268515	18.7713	18.4513	18.5531	18.7953	18.8633	18.8283	18.7586	18.7768
A0A1D8PRR4	orf19.7478	Trans-hexaprenyltranstransferase	0.0170225	0.163765	0.0637353	18.5897	18.5575	18.5673	18.6255	18.7127	18.7025	18.7168	18.863
Q5ABC6	MOB2	CBK1 kinase activator protein MOB2	0.0255351	0.163355	0.0839595	17.0872	17.0611	16.9049	17.0906	17.2719	17.202	17.1401	17.1833
Q5AG95	BUR2	Bur2p	0.319181	0.163219	0.464127	15.5923	15.5278	15.8452	15.6982	15.695	15.8432	15.5946	16.1837
A0A1D8PEF9	PFK26	Pfk26p	0.0514769	0.16316	0.133681	19.1348	19.0199	18.9944	19.053	19.1603	19.1909	19.1295	19.3741
C4YFK9	orf19.6062	Uncharacterized protein	0.178243	0.16308	0.31001	19.4702	19.7283	19.5335	19.8504	19.847	19.6691	19.7771	19.9414
A0A1D8PNQ6	RPS25B	40S ribosomal protein S25	0.306945	0.162774	0.452149	22.4913	22.5764	22.3727	22.6988	22.4836	22.553	22.7122	23.0416
A0A1D8PF40	orf19.8278	Uncharacterized protein	0.545807	0.162465	0.668456	16.6435	16.638	16.1345	16.2963	17.1567	16.3189	16.1979	16.6886
Q5ALP7	orf19.1528	Mitochondrial transcription factor 1	0.0074205	0.162404	0.0352332	17.9701	18.0107	18.0679	17.9527	18.2125	18.1465	18.0815	18.2106
A0A1D8PQL4	orf19.7088	Threonylcarbamoyl-AMP synthase	0.28432	0.162043	0.428461	17.6601	17.5357	17.4704	17.6721	17.7312	17.5482	17.6142	18.0928
Q59W44	TIM50	Mitochondrial import inner membrane translocase subunit TIM50	0.00434607	0.161778	0.0247721	20.2607	20.1915	20.2501	20.266	20.4499	20.3826	20.3347	20.4483
A0A1D8PDN3	TRP99	Trp99p	0.054384	0.161623	0.137928	19.8	19.793	19.6239	19.8786	19.9254	19.9367	19.9644	19.9154
A0A1D8PS32	orf19.2582	Uncharacterized protein	0.03404	0.16161	0.101609	18.1706	18.1919	18.0139	18.2253	18.2306	18.3389	18.2945	18.3842
A0A1D8PJH3	orf19.261	Dolichol kinase	0.142315	0.161528	0.266526	18.2744	18.0543	17.8931	18.1698	18.1855	18.3427	18.2215	18.2881
Q5AEB4	orf19.354	Aminopeptidase	0.00455874	0.161366	0.0254593	16.8585	16.8762	16.8968	16.927	17.04	17.0261	17.0068	17.131
C4YEB9	SDH1	Succinate dehydrogenase [ubiquinone] flavoprotein subunit, mitochondrial	0.177655	0.161162	0.309527	16.1331	16.1064	16.132	16.1954	16.319	16.4088	16.4452	16.0385
Q5AA42	orf19.2442	Uncharacterized protein	0.214518	0.161131	0.352616	15.0412	14.7907	14.931	14.6505	15.0343	14.905	14.888	15.2307
C4YQ03	ILV2	Acetolactate synthase	0.229331	0.161006	0.37004	17.0105	17.4771	17.3457	17.4428	17.5151	17.3976	17.4916	17.5158
Q5AFK0	MAC1	Metal-binding activator 1	0.168067	0.160981	0.296351	16.2443	16.2901	16.3851	16.1693	16.3225	16.3946	16.3261	16.6897
C4YHM0	orf19.4563	Uncharacterized protein	0.252874	0.160889	0.395319	16.6234	17.1376	17.0042	17.0169	17.0439	17.1964	17.1709	17.0144
A0A1D8PGT0	orf19.5783	Protein-arginine N-methyltransferase	0.0445	0.160737	0.120606	19.0757	19.0958	19.0735	19.2671	19.2983	19.2101	19.2415	19.4051
A0A1D8PQ51	orf19.5617	PHD domain-containing protein	0.0486932	0.160587	0.128831	16.0797	16.1927	16.0025	16.236	16.3541	16.3058	16.2368	16.2565
Q5AJX0	HTS1	Histidine--tRNA ligase	0.0478755	0.16038	0.127327	20.162	20.2507	20.3548	20.3859	20.47	20.4493	20.4619	20.4137
A0A1D8PG38	PDR6	Pdr6p	0.394947	0.160335	0.53878	14.7984	15.0553	14.6412	14.4573	14.9843	14.7322	14.677	15.2
A0A1D8PSL4	orf19.4355	Uncharacterized protein	0.350172	0.159822	0.496426	15.1395	15.1076	15.112	14.6163	15.2089	14.9132	15.1329	15.3597
Q59M28	orf19.3759	Elongator subunit	0.0379431	0.159319	0.108808	17.5705	17.3881	17.4831	17.3559	17.5811	17.684	17.6166	17.5533
Q59NP1	CTR1	Copper transport protein CTR1	0.484994	0.15924	0.616274	20.3629	21.0441	20.3661	20.9753	20.9506	21.02	20.5918	20.8229
Q59Q38	orf19.26	Peptide-N(4)-(N-acetyl-beta-glucosaminyl)asparagine amidase	0.189637	0.159149	0.323605	15.9664	15.9851	15.9471	16.1634	16.2231	16.0392	16.025	16.4114
C4YPG1	TIM44	Mitochondrial import inner membrane translocase subunit TIM44	0.000255187	0.159014	0.00341347	19.3403	19.3198	19.3004	19.2675	19.4841	19.4727	19.4782	19.4289
Q5A925	orf19.3309	Uncharacterized protein	0.254064	0.158882	0.396561	16.2661	16.5071	16.4451	16.2428	16.3526	16.6168	16.3509	16.7762
A0A1D8PJ20	SCL1	Proteasome core particle subunit alpha 1	0.00225666	0.158376	0.0155313	19.9881	19.9127	19.9126	19.9768	20.1245	20.0833	20.055	20.1609
Q59WG7	BIG1	Protein BIG1	0.188259	0.15837	0.322763	16.5121	16.5009	16.5854	16.5993	16.8043	16.7809	16.8172	16.4287
Q5A0W6	orf19.3130	GPN-loop GTPase 3	0.0583399	0.158336	0.144596	18.2916	18.3422	18.3167	18.0975	18.4439	18.3419	18.451	18.4446
B9WG78	orf19.5297	RNA polymerase II transcription factor B subunit, putative	0.0241158	0.158323	0.0805369	18.6317	18.676	18.6095	18.7356	18.9041	18.8738	18.7189	18.7894
C4YS41	RER2	Alkyl transferase	0.181908	0.158283	0.314945	15.895	15.941	15.6721	16.0298	16.1412	16.1314	16.066	15.8324
A0A1D8PLY1	RRP42	Exosome non-catalytic core subunit	0.0696921	0.158251	0.162506	18.1748	18.2308	18.3053	18.4494	18.4177	18.48	18.509	18.3868
A0A1D8PJK3	ECM14	Putative metallocarboxypeptidase	0.232372	0.15804	0.37408	15.9311	15.9316	16.0689	15.9095	16.1414	15.8869	16.0555	16.3895
A0A1D8PLW8	RPN6	Proteasome regulatory particle lid subunit	0.00439542	0.15794	0.0249391	19.2452	19.2474	19.2138	19.2398	19.4336	19.4281	19.3851	19.3312
C4YD10	orf19.4906	REJ domain-containing protein	0.00154024	0.157849	0.0118825	16.8871	16.9634	16.9812	16.9648	17.0716	17.1392	17.0749	17.1421
A0A1D8PR68	orf19.5177	Uncharacterized protein	0.355165	0.157796	0.500085	14.2602	14.658	14.9194	14.8079	14.8802	14.811	14.7657	14.8197
A0A1D8PU64	orf19.7601	21S rRNA (Uridine2791-2'-O) methyltransferase	0.665778	0.157752	0.767232	14.9493	15.7784	15.5508	15.7772	15.3605	16.0233	16.2636	15.0392
O74712	HIS4	Histidine biosynthesis trifunctional protein	0.0690973	0.157419	0.161497	16.6742	16.8056	16.6615	16.9088	16.9506	16.9208	16.9457	16.8626
C4YS00	orf19.3980	Uncharacterized protein	0.00281154	0.157328	0.0180986	17.6545	17.6139	17.6735	17.5879	17.748	17.7655	17.7856	17.86
C4YLF0	orf19.2391	zf-C2HC5 domain-containing protein	0.161059	0.157261	0.2887	16.3389	16.4186	16.349	16.1157	16.3702	16.3977	16.4025	16.6808
Q5A7Q2	ESA1	Histone acetyltransferase ESA1	0.0641853	0.157153	0.154069	15.3278	15.489	15.3762	15.5817	15.6674	15.5988	15.5182	15.6189
C4YLF5	MTG1	G domain-containing protein	0.0522459	0.157073	0.134798	17.0703	17.1627	17.2341	17.2489	17.4075	17.2407	17.2604	17.4357
C4YCR9	SMT3	Ubiquitin-like domain-containing protein	0.11382	0.156836	0.228401	20.5712	20.446	20.3946	20.6168	20.7121	20.5699	20.5456	20.8283
A0A1D8PTX6	orf19.7307	NADH-cytochrome b5 reductase	0.107879	0.156689	0.220505	18.0884	18.3677	18.2743	18.3941	18.4126	18.5196	18.4731	18.3459
C4YIU5	YHC1	U1 small nuclear ribonucleoprotein C	0.211534	0.156592	0.349309	16.1468	16.3672	16.3255	16.1967	16.391	16.2524	16.3322	16.687
A0A1D8PQR2	orf19.7012	Mitochondrial 37S ribosomal protein MRPS16	0.0182569	0.156293	0.0669959	18.7688	18.715	18.812	18.7833	18.9027	18.8857	19.04	18.8758
A0A1D8PLA3	PWP1	rRNA-processing protein	0.0279708	0.156249	0.0888211	19.4752	19.2927	19.4466	19.3858	19.6289	19.5689	19.5702	19.4573
Q59ZI3	orf19.3536	Glucose N-acetyltransferase 1	0.0492211	0.156227	0.129658	16.3173	16.3286	16.3631	16.3525	16.485	16.4129	16.4486	16.6399
A0A1D8PHG8	orf19.3572	Uncharacterized protein	0.0935008	0.156205	0.200284	15.4414	15.3681	15.3506	15.3142	15.5958	15.5352	15.3365	15.6317
A0A1D8PD02	orf19.3016	Uncharacterized protein	0.237889	0.155955	0.38099	18.1851	18.2943	18.2227	18.398	18.5598	18.438	18.5888	18.1373
C4YL51	RAD51	DNA repair protein RAD51 homolog	0.369497	0.155784	0.514586	17.8781	18.3753	18.3434	18.5178	18.5871	18.4526	18.4582	18.2398
C4YD23	TPK1	cAMP-dependent protein kinase type 2	0.175507	0.155771	0.306428	17.7387	17.5853	17.575	17.9465	17.922	17.8504	17.9376	17.7586
C4YJT3	orf19.891	AMP deaminase	0.0201178	0.155765	0.0716886	18.1857	18.1166	18.1361	18.2908	18.2574	18.3486	18.3638	18.3824
C4YKM1	CCT2	CCT-beta	0.00153784	0.155736	0.0118825	23.2272	23.1503	23.2282	23.1713	23.2944	23.3451	23.3848	23.3757
C4YQV4	DNF2	Phospholipid-transporting ATPase	0.0243549	0.155598	0.0811178	17.726	17.6389	17.5626	17.6693	17.8584	17.8363	17.6889	17.8355
B9WJ68	NOG2	Nucleolar GTP-binding protein 2	0.586359	0.155589	0.705957	15.1511	15.3442	14.6535	15.559	15.0635	15.0329	15.848	15.3858
A0A1D8PQL1	orf19.7069	N-terminal protein methyltransferase	0.0715411	0.155455	0.165505	18.4302	18.3266	18.5163	18.4418	18.6002	18.514	18.4837	18.7387
O59931	RPL13	60S ribosomal protein L13	0.132662	0.155396	0.253684	23.946	24.012	23.9078	24.0005	23.9932	24.0725	24.0785	24.3438
C4YHI2	orf19.2728	Uncharacterized protein	0.260557	0.155156	0.403507	14.3466	14.4711	14.3026	14.5116	14.6462	14.3264	14.4571	14.8227
Q5AGA2	orf19.4278	PHD domain-containing protein	0.00894733	0.154917	0.0404218	16.5598	16.5891	16.69	16.5653	16.7781	16.7268	16.741	16.7781
C4YNH9	orf19.3272	RPAP3_C domain-containing protein	0.00436924	0.15482	0.0248757	17.164	17.1421	17.2005	17.2641	17.3937	17.3191	17.3062	17.3708
C4YMH6	AAT21	Aspartate aminotransferase	0.0181204	0.154801	0.0665932	19.4721	19.4563	19.3656	19.5244	19.5298	19.5758	19.6846	19.6473
C4YSI2	orf19.5609	Uncharacterized protein	0.352312	0.154324	0.49804	14.4908	14.5639	14.6068	14.7127	14.6324	14.4415	14.8351	15.0825
A0A1D8PJE4	STE50	Ste50p	0.240211	0.154179	0.382984	14.8261	15.0319	15.2789	15.1349	15.3363	15.0302	15.2952	15.2268
Q59MU1	orf19.1849	U3 small nucleolar RNA-associated protein 25	0.00607597	0.154148	0.0312658	17.6452	17.6762	17.5961	17.67	17.8787	17.8109	17.7542	17.7604
Q5AH60	orf19.6477	tRNA (guanine-N(7)-)-methyltransferase non-catalytic subunit TRM82	0.0602968	0.15413	0.148093	18.7349	18.5912	18.7038	18.6822	18.7207	18.7872	18.8425	18.9781
Q5A4L3	orf19.3428	PWWP domain-containing protein	0.113479	0.153952	0.228129	16.5642	16.5494	16.603	16.4895	16.8774	16.5833	16.5971	16.7639
C4YK67	GLE1	Uncharacterized protein	0.278885	0.153946	0.422831	17.2836	17.0547	17.0856	17.121	17.1512	17.1774	17.2051	17.627
A0A1D8PR47	orf19.6476	UDENN domain-containing protein	0.333744	0.153803	0.479005	17.3462	17.217	17.2687	17.1068	17.2606	17.2931	17.2238	17.7764
Q5A6T5	HST7	Serine/threonine-protein kinase STE7 homolog	0.597504	0.153735	0.71547	15.2333	14.9494	14.8736	15.0162	15.4287	15.5136	14.4181	15.3272
Q5ALY5	NRI1	Uncharacterized protein	0.023109	0.153632	0.0786153	16.7873	16.7119	16.6257	16.6895	16.8075	16.8202	16.8313	16.9699
C4YMB4	ORC5	AAA_16 domain-containing protein	0.0464047	0.153529	0.12448	16.0786	16.1572	16.212	16.1194	16.3432	16.3938	16.2819	16.1623
C4YM49	orf19.3862	Target of rapamycin complex subunit LST8	0.0779946	0.153524	0.176089	17.7833	17.7	17.7342	17.7912	18.033	17.9456	17.7462	17.8981
Q5AFG1	orf19.7107	Ribosome biogenesis protein ALB1	0.0215252	0.153499	0.0752701	18.0021	17.9442	18.0111	18.0167	18.0484	18.137	18.1668	18.236
B9WCA9	TEF1	Elongation factor 1-alpha	0.439934	0.153419	0.577297	19.6716	20.105	19.9156	20.4452	20.1968	20.3457	20.2298	19.9787
A0A1D8PRR2	BUD22	Bud22p	0.0873763	0.153404	0.190444	17.2339	17.1906	17.4722	17.3036	17.4508	17.4343	17.4424	17.4863
Q5A8X7	orf19.3357	Protein FYV4, mitochondrial	0.423526	0.152937	0.564248	17.9655	17.8554	17.7476	17.2672	18.0068	17.7552	17.6898	17.9956
P78594	FCA1	Cytosine deaminase	0.140358	0.152753	0.26399	19.0546	19.3377	19.3836	19.3612	19.4155	19.4064	19.4843	19.4418
A0A1D8PTK1	ARO2	Chorismate synthase	0.118649	0.152748	0.235124	20.1295	20.3084	20.1706	20.4415	20.425	20.3961	20.4454	20.3945
A0A1D8PTW8	orf19.7295	Uncharacterized protein	0.461619	0.152626	0.596163	15.4018	15.2914	15.1331	15.323	15.9579	15.1809	15.2561	15.365
G1UA64	orf19.3698	Uncharacterized protein CaJ7.0307	0.183303	0.152602	0.316597	17.3343	17.1951	17.0566	17.2591	17.5534	17.2854	17.1845	17.4321
A0A1D8PI02	orf19.2191.1	Uncharacterized protein	0.0639404	0.152508	0.15363	17.2433	17.1387	17.0443	17.0691	17.3802	17.3205	17.2593	17.1454
A0A1D8PSW9	orf19.639.1	Mitochondrial 54S ribosomal protein YmL44	0.0236421	0.152498	0.0796499	19.7	19.824	19.8636	19.8079	19.9234	19.8723	19.9643	20.0455
C4YIJ1	PEX2	RING-type domain-containing protein	0.560296	0.152325	0.681338	14.7988	14.7742	14.8861	14.6791	14.7604	14.5425	14.8407	15.6039
A0A1D8PSN1	TAF12L	TFIID_20kDa domain-containing protein	0.258624	0.152303	0.401283	16.7166	16.5088	16.533	16.4016	16.5992	16.5961	16.5801	16.9938
A0A1D8PD57	BET4	Geranylgeranyl transferase type-2 subunit alpha	0.00471213	0.152229	0.0259951	16.7506	16.6904	16.678	16.6467	16.7769	16.8408	16.8513	16.9056
A0A1D8PHV8	RPA12	DNA-directed RNA polymerase subunit	0.226347	0.152189	0.366577	17.3139	17.7829	17.6407	17.6493	17.6956	17.8035	17.794	17.7025
A0A1D8PN62	PUS4	Pseudouridine synthase	0.100415	0.152098	0.20959	18.5113	18.5169	18.6228	18.581	18.5841	18.6885	18.6718	18.8959
C4YEB0	orf19.429	Polynucleotide adenylyltransferase	0.0316956	0.15209	0.0966406	17.3318	17.3742	17.4238	17.2829	17.4132	17.594	17.5621	17.4518
Q5ADR2	PRO2	Glutamate-5-semialdehyde dehydrogenase	0.00165958	0.1513	0.0125694	19.6055	19.6377	19.5433	19.6075	19.7294	19.7745	19.7565	19.7388
A0A1D8PNL4	GYP8	Oxidant-induced cell-cycle arrest protein 5	0.492138	0.151201	0.622646	14.1046	14.2773	13.7387	14.3098	14.1326	14.2859	13.9321	14.6846
Q5A748	orf19.5114	Sorting nexin-3	0.239244	0.150987	0.382054	16.3334	16.2872	16.5817	16.717	16.6224	16.6489	16.5471	16.7049
A0A1D8PDX9	orf19.6220	CCR4-NOT core subunit	0.166029	0.150877	0.294868	15.4615	15.4537	15.7269	15.5756	15.8049	15.7616	15.7605	15.4944
A0A1D8PDC9	VPS16	Probable vacuolar protein sorting-associated protein 16 homolog	0.152972	0.15084	0.279746	15.7941	15.8514	15.7294	15.8125	16.0559	16.031	15.9915	15.7124
A0A1D8PMB4	orf19.1794	Uncharacterized protein	0.140013	0.150588	0.263663	16.0672	16.0152	16.0107	15.7345	16.1001	16.1702	16.1496	16.0099
C4YRY0	orf19.3956	Glutamyl-tRNA(Gln) amidotransferase subunit A, mitochondrial	0.0484722	0.150523	0.128433	16.294	16.1691	16.3093	16.1299	16.2859	16.445	16.3264	16.4472
C4YNH8	orf19.3275	Uncharacterized protein	0.477226	0.150338	0.609869	15.7269	16.2615	15.7889	16.3411	16.0803	16.0463	16.06	16.533
A0A1D8PPC9	FET34	Ferroxidase	0.0662322	0.150303	0.15719	19.3067	19.3812	19.32	19.2968	19.4938	19.621	19.3628	19.4283
A0A1D8PGT5	ALD5	Aldehyde dehydrogenase (NAD(P)(+))	0.154902	0.150028	0.281723	21.2104	21.2164	21.4823	21.1619	21.4446	21.5483	21.3972	21.281
C4YQB0	orf19.326	Uncharacterized protein	0.433701	0.149686	0.571429	16.8201	16.8784	16.7648	16.8842	17.2394	17.1839	17.0087	16.5141
A0A1D8PPS7	orf19.686	Uncharacterized protein	0.231205	0.149517	0.372323	16.4631	16.5235	16.485	16.5371	16.4654	16.9312	16.6382	16.5719
C4YCT5	orf19.2301	Uncharacterized protein	0.00988451	0.149489	0.0432588	17.2852	17.3419	17.3202	17.2623	17.4391	17.3948	17.4325	17.5411
Q59ZI6	orf19.3533	Uncharacterized protein	0.0668943	0.149354	0.15817	16.2562	16.1328	16.049	16.126	16.2337	16.2327	16.2529	16.4421
C4YE66	PRN4	Uncharacterized protein	0.0343816	0.149049	0.102506	17.3638	17.25	17.1519	17.2892	17.4293	17.4493	17.3465	17.426
A0A1D8PCN8	PSY2	Psy2p	0.471707	0.149024	0.604867	15.5134	15.7017	15.4504	16.1217	15.546	15.872	15.8311	16.1343
A0A1D8PJ61	orf19.158	Uncharacterized protein	0.016597	0.148751	0.0625182	17.4624	17.3669	17.4508	17.5414	17.619	17.6523	17.5845	17.5607
Q59X38	PES1	Pescadillo homolog	0.0153072	0.148617	0.0589083	18.9873	19.125	19.0859	18.9969	19.177	19.2282	19.2132	19.1712
P30573	CHS3	Chitin synthase 3	0.027404	0.14844	0.0877491	18.252	18.2709	18.3105	18.3756	18.4276	18.4252	18.3814	18.5686
C4YQS4	orf19.969	Ribose-phosphate diphosphokinase	0.0916897	0.148254	0.197424	18.8927	18.98	18.9935	19.1092	19.0579	19.0696	19.1323	19.3087
B9WFG1	ARO1	Pentafunctional AROM polypeptide	0.468547	0.148176	0.602452	17.8512	17.5267	17.4926	17.9667	17.8995	18.1556	17.4406	17.9343
O14415	SEC65	Signal recognition particle SEC65 subunit	0.309014	0.148098	0.454256	16.9014	16.9149	16.9201	16.8896	17.1832	16.7875	16.9255	17.3222
Q59PR3	DBP8	ATP-dependent RNA helicase DBP8	0.217514	0.147938	0.355852	17.0342	17.0973	17.1757	16.7577	17.0474	17.293	17.1592	17.157
A0A1D8PE08	TAF145	Taf145p	0.0613271	0.147736	0.149587	15.5638	15.5305	15.4238	15.5719	15.8096	15.6873	15.5797	15.6043
B9WF19	SDH12	Succinate dehydrogenase [ubiquinone] flavoprotein subunit, mitochondrial	0.0102938	0.147658	0.044393	20.4982	20.6314	20.5765	20.605	20.7222	20.6494	20.779	20.751
A0A1D8PU27	orf19.7552	Uncharacterized protein	0.0932282	0.147304	0.199958	17.7455	17.7247	17.8059	17.7399	17.8923	17.8667	17.7756	18.0707
A0A1D8PP79	orf19.4029	Uncharacterized protein	0.0435481	0.14689	0.118625	19.375	19.3278	19.3779	19.2743	19.3544	19.5479	19.5582	19.4821
A0A1D8PT03	YCP4	Flavodoxin-like fold family protein	0.0643837	0.146835	0.154309	20.2189	20.03	19.9778	20.1022	20.2525	20.2279	20.2351	20.2008
Q5A0W7	RVB1	RuvB-like helicase 1	0.0144233	0.146418	0.0568457	19.6159	19.6469	19.7014	19.6938	19.7762	19.8499	19.8832	19.7344
C4YI84	MED1	Mediator of RNA polymerase II transcription subunit 1	0.0646605	0.146381	0.154688	17.4109	17.2949	17.261	17.4911	17.5354	17.449	17.4724	17.5866
A0A1D8PIK2	RAP1	DNA-binding protein RAP1	0.0216201	0.14629	0.0754428	16.9438	17.0179	17.0348	17.0384	17.1858	17.1121	17.0764	17.2456
Q59ZW9	PAM16	Mitochondrial import inner membrane translocase subunit TIM16	0.25736	0.146223	0.400297	18.5906	18.7341	19.0343	18.6321	18.7385	18.9439	18.9543	18.9392
B9WI11	TIP1	Protein YIP	0.142393	0.146087	0.266572	17.6939	17.6154	17.5252	17.5866	17.9717	17.6782	17.687	17.6685
A0A1D8PSD0	DOM34	Protein DOM34 homolog	0.0265638	0.146022	0.0860555	17.7094	17.7066	17.6923	17.8434	17.9669	17.8517	17.805	17.9123
A0A1D8PNP6	orf19.6665	Nucleoporin	0.103733	0.145965	0.214804	19.9496	19.8239	19.9314	20.0048	20.1281	19.966	19.9747	20.2248
Q59YT1	QDR2	MFS antiporter QDR2	0.347061	0.14587	0.493422	15.7713	15.8752	16.293	15.7366	15.944	16.0676	16.1586	16.0894
Q5A4F3	AHR1	Adhesion and hyphal regulator 1	0.412489	0.145861	0.55388	16.0956	16.1176	15.909	15.966	16.1747	16.0179	15.8958	16.5832
A0A1D8PQW1	PRE10	Proteasome core particle subunit alpha 7	0.0499799	0.145359	0.131291	20.0544	20.2174	20.2564	20.199	20.2528	20.4291	20.3483	20.2785
C4YFD9	orf19.3307	Uncharacterized protein	0.0426961	0.145337	0.116927	16.0829	15.8931	15.9914	16.0557	16.105	16.0834	16.2515	16.1645
A0A1D8PU26	orf19.7553	Uncharacterized protein	0.497282	0.145261	0.626925	19.4905	19.1526	18.6694	19.4318	19.308	19.257	19.3988	19.3615
C4YRR0	orf19.3220	PINc domain-containing protein	0.302074	0.145001	0.447357	16.804	17.279	17.2376	17.2725	17.2733	17.3494	17.3459	17.2045
C4YHM9	orf19.4574	DUF676 domain-containing protein	0.423139	0.144986	0.563884	13.9593	14.0607	14.1143	13.6622	14.2746	13.9341	13.8035	14.3643
Q5A4W8	BDF1	Bromodomain-containing factor 1	0.00133248	0.14498	0.0107987	18.7083	18.708	18.6471	18.6881	18.8268	18.8374	18.8409	18.8263
A0A1D8PC71	orf19.6075	CCR4-NOT core subunit	0.0916326	0.144834	0.197387	18.1295	18.2229	18.1482	18.2377	18.3577	18.201	18.2755	18.4835
A0A1D8PLN7	orf19.2711	Elongator subunit	0.00895194	0.144205	0.0404218	17.6943	17.5892	17.7043	17.6304	17.874	17.7569	17.7958	17.7683
Q59L25	orf19.3154	Altered inheritance of mitochondria protein 24, mitochondrial	0.0664794	0.143938	0.157599	17.1472	17.2123	17.2186	17.3874	17.4793	17.3968	17.3564	17.3087
O13432	FRS1	Phenylalanine--tRNA ligase beta subunit	0.637273	0.143765	0.74631	16.6984	17.7957	17.8073	17.3656	17.6298	17.4732	17.8233	17.3158
C4YSK4	MRT4	Ribosome assembly factor mrt4	0.0469451	0.143737	0.125265	20.7355	20.9121	20.9357	20.9154	20.9766	21.0008	20.994	21.1021
C4YQY1	orf19.588	CX9C domain-containing protein	0.540799	0.143704	0.663957	15.5526	16.3195	16.2173	16.4385	16.3618	16.1013	16.1734	16.4663
A0A1D8PNG1	orf19.4250	Uncharacterized protein	0.0504968	0.143312	0.132109	16.5036	16.6822	16.6377	16.7003	16.8087	16.6694	16.7737	16.8453
A0A1D8PF84	AVT4	Avt4p	0.408102	0.142961	0.55033	15.1939	15.2547	15.2231	15.1601	15.2984	15.2644	15.0707	15.7701
O94013	Ca35A5.05	Regulator of chromosome condensation	0.00630361	0.142823	0.0321381	20.6708	20.63	20.5878	20.7026	20.7709	20.8008	20.8134	20.7775
A0A1D8PJF3	orf19.1609	Kri1_C domain-containing protein	0.0528919	0.142618	0.135945	19.0601	19.1299	19.1018	19.074	19.1551	19.2488	19.1688	19.3636
A0A1D8PNH7	orf19.4287	Uncharacterized protein	0.0786917	0.14259	0.177181	15.8806	15.8707	15.9012	16.1053	16.0584	16.0562	16.0398	16.1736
B9WCW5	RPC11	DNA-directed RNA polymerase subunit	0.579618	0.142481	0.700043	15.934	16.7879	16.7736	16.9293	16.8177	16.5967	16.7974	16.7829
A0A1D8PHE6	orf19.3528	Uncharacterized protein	0.448461	0.14231	0.584326	15.9587	15.829	16.0895	15.4353	16.2305	16.0343	15.8302	15.7868
C4YJN3	SGT2	SGTA_dimer domain-containing protein	0.299414	0.142074	0.445172	20.4347	20.5309	20.4235	20.4863	20.5597	20.3641	20.6101	20.9097
A0A1D8PLC9	RPL20B	60S ribosomal protein L20	0.0177994	0.141889	0.0657045	24.0462	24.0614	23.9503	24.1164	24.1468	24.184	24.1777	24.2333
A0A1D8PLT7	DAO2	Dao2p	0.198316	0.141761	0.333566	16.212	16.1431	15.863	16.235	16.3012	16.2329	16.3038	16.1823
Q5A1M4	TRY3	Transcriptional regulator of yeast form adherence 3	0.22746	0.141698	0.367839	16.4998	16.2724	16.3349	16.1596	16.3905	16.3706	16.381	16.6914
C4YJ41	orf19.2050	Triglyceride lipase-cholesterol esterase	0.50086	0.141493	0.629522	18.9806	18.6362	18.4835	18.6944	19.2618	18.5378	18.6199	18.9412
A0A1D8PJS7	PEP8	Retromer subunit	0.114535	0.141427	0.229242	16.4502	16.1373	16.3436	16.2975	16.4273	16.4039	16.4474	16.5156
Q59R35	ISY1	Pre-mRNA-splicing factor ISY1	0.100209	0.141292	0.209424	15.5745	15.682	15.6418	15.5848	15.6173	15.7483	15.9167	15.766
B4YE65	MRR1	Multidrug resistance regulator 1	0.288951	0.14108	0.433993	16.7712	16.7721	16.7457	16.9241	16.7622	16.8878	16.8722	17.2553
Q5AJY2	ILV3	Dihydroxy-acid dehydratase	0.091401	0.141056	0.196973	18.8367	18.8625	18.7039	18.9896	18.9889	19.0281	18.9907	18.9494
A0A1D8PLF9	orf19.4596	Uncharacterized protein	0.376718	0.140775	0.521195	15.4627	15.4604	15.7563	15.4361	15.5553	15.5455	15.5374	16.0403
A0A1D8PS11	URA5	Orotate phosphoribosyltransferase	0.412516	0.1405	0.55388	16.9281	17.5181	17.4329	17.4304	17.4555	17.4389	17.2932	17.684
A0A1D8PH84	orf19.154	Uncharacterized protein	0.0487665	0.140383	0.128938	17.1824	17.2669	17.2112	17.1529	17.2382	17.4209	17.2929	17.4228
A0A1D8PGL0	orf19.1574	TAFII55_N domain-containing protein	0.00579659	0.140263	0.0302981	16.6325	16.5472	16.5244	16.5636	16.7386	16.6706	16.6617	16.7579
Q59L13	orf19.1815	Eukaryotic translation initiation factor 6	0.0740941	0.139849	0.169592	21.036	20.9566	21.0169	20.8504	21.135	21.151	21.1736	20.9596
Q5A878	PRP40	Uncharacterized protein	0.018316	0.139823	0.0671138	16.7262	16.5685	16.621	16.665	16.8549	16.7554	16.7333	16.7963
A0A1D8PPJ2	orf19.132	LisH domain-containing protein	0.120996	0.139701	0.237741	16.7362	16.8077	16.7602	16.7215	16.9629	16.948	16.9742	16.6994
Q5AG97	IFH1	Transcriptional regulator IFH1	0.463624	0.139412	0.597822	16.2713	16.4806	16.5703	16.8885	16.455	16.6516	16.6223	17.0393
Q5A884	orf19.3244	Cytochrome c oxidase-assembly factor COX23, mitochondrial	0.340721	0.139386	0.486135	17.2483	17.534	17.505	17.5045	17.6159	17.3338	17.5196	17.8801
B9WDS9	orf19.319	Glutaredoxin-like protein	0.486506	0.139311	0.61725	15.0363	15.8044	15.6842	15.4958	15.8371	15.5469	15.5572	15.6367
B9WI30	PUT2	Multifunctional fusion protein	0.837124	0.139198	0.896716	14.2043	16.5022	16.7722	16.0462	15.397	15.9084	16.6824	16.0939
A0A1D8PHH7	IDP1	Isocitrate dehydrogenase [NADP]	0.111075	0.138952	0.225189	20.7322	20.7147	20.6024	20.9045	20.865	20.9188	20.9342	20.7916
A0A1D8PEE7	CTR2	Copper transporter	0.471762	0.138874	0.604867	17.5543	17.5487	17.458	17.3679	17.3925	17.5674	17.4183	18.1062
Q5A5S8	orf19.5321	Methylenetetrahydrofolate reductase	0.0178912	0.138303	0.0659944	17.3801	17.4945	17.4597	17.5261	17.5323	17.6123	17.5959	17.6731
A0A1D8PG94	orf19.2019	Mitochondrial 54S ribosomal protein YmL47	0.0644402	0.138028	0.154309	18.4122	18.4152	18.4723	18.3111	18.4681	18.5082	18.5014	18.6851
A0A1D8PLB6	BEM1	Phosphatidylinositol-3-phosphate-binding protein	0.0832982	0.13798	0.184194	17.1415	17.0115	17.0345	16.9598	17.1834	17.0693	17.1293	17.3171
A0A1D8PG45	RSC58	Uncharacterized protein	0.0518252	0.137883	0.134289	18.0865	17.9842	18.0039	18.0383	18.2327	18.1793	18.0305	18.2218
A0A1D8PME5	orf19.1259	DNA-binding E3 ubiquitin-protein ligase	0.131944	0.137286	0.25291	16.2678	16.2055	16.2861	16.3009	16.5734	16.4169	16.372	16.2471
C4YKD1	RRP8	Ribosomal RNA-processing protein 8	0.216208	0.136913	0.354624	15.0661	15.1984	15.1395	15.0308	15.2541	15.1318	15.1112	15.4854
A0A1D8PHJ4	orf19.4122	Uncharacterized protein	0.02607	0.136833	0.0850092	16.239	16.2764	16.2978	16.13	16.4335	16.3428	16.3551	16.3591
A0A1D8PPP5	MED19	Mediator of RNA polymerase II transcription subunit 19	0.308394	0.13673	0.453612	15.6877	15.9734	15.7448	15.7466	16.0353	15.7201	15.7877	16.1563
A0A1D8PDJ9	MTM1	Mtm1p	0.18577	0.136672	0.319638	16.3607	16.0485	16.0266	16.2407	16.2948	16.3094	16.3141	16.3048
Q59NG5	orf19.4206	Crossover junction endonuclease MUS81	0.157389	0.136635	0.284996	15.178	15.2988	15.3977	15.5135	15.5159	15.5473	15.4977	15.3737
A0A1D8PNV9	CDS1	Phosphatidate cytidylyltransferase	0.461172	0.136467	0.59574	16.942	16.7435	16.9616	17.022	16.9413	16.9348	16.8247	17.5141
A0A1D8PI03	orf19.2191	Diphthamide synthase	0.0607301	0.136011	0.14879	16.4957	16.4295	16.3769	16.5937	16.5563	16.5515	16.6411	16.6911
A0A1D8PME3	CFL2	Cfl2p	0.375337	0.135993	0.5201	15.7909	16.1058	15.9408	15.9555	16.3469	16.0637	15.7613	16.165
A0A1D8PJE5	orf19.1618.1	Uncharacterized protein	0.328131	0.135898	0.472858	17.7811	18.0219	17.682	18.027	17.8213	17.9115	18.0787	18.244
Q59S77	orf19.3463	Found in mitochondrial proteome protein 38	0.053614	0.135568	0.137164	19.1973	19.2199	19.1852	19.0175	19.2896	19.3478	19.2411	19.2838
Q59U11	orf19.721	Polynucleotide 5'-hydroxyl-kinase GRC3	0.288073	0.13532	0.432937	14.6461	14.5937	14.5772	14.3276	14.5843	14.6324	14.5317	14.9374
C4YH12	ZDS1	Zds_C domain-containing protein	0.1036	0.135064	0.214618	15.8318	15.8212	15.8048	15.8348	15.9088	15.8863	15.9045	16.1333
A0A1D8PL14	CAR2	Ornithine aminotransferase	0.0240561	0.134916	0.0803916	21.3285	21.2917	21.369	21.3222	21.4539	21.4438	21.5612	21.3922
A0A1D8PQM4	RPA135	DNA-directed RNA polymerase subunit beta	0.0169123	0.134811	0.0634179	19.5788	19.4565	19.6011	19.5237	19.6962	19.6932	19.6278	19.6823
B9W6L5	RPO41	DNA-directed RNA polymerase	0.186379	0.134514	0.320242	18.803	18.6877	18.7597	18.4793	18.7937	18.6936	18.8306	18.9499
A0A1D8PQ38	orf19.5597.1	Uncharacterized protein	0.524782	0.134271	0.649342	20.8782	20.8097	20.6457	21.0713	20.9611	20.639	20.8773	21.4646
C4YH25	orf19.3843	Uncharacterized protein	0.0273793	0.133937	0.0877265	17.9278	18.0589	18.0671	18.0882	18.1558	18.1816	18.1081	18.2322
Q9UW13	RIM8	pH-response regulator protein palF/RIM8	0.478397	0.133893	0.610856	15.4353	15.1352	15.0502	15.3121	15.4483	15.0712	15.1943	15.7545
A0A1D8PDM2	orf19.2476	Uncharacterized protein	0.0993506	0.133841	0.208461	22.8853	22.8758	22.8873	22.9099	23.0334	22.9837	22.9026	23.174
Q5A5P2	AKL1	Serine/threonine protein kinase	0.0738109	0.133829	0.169177	18.29	18.264	18.1756	18.4167	18.4045	18.5196	18.3734	18.3842
A0A1D8PCJ9	ARP8	Actin-related protein 8	0.00174996	0.133744	0.0129774	17.6139	17.5683	17.5892	17.5771	17.7561	17.6901	17.6889	17.7483
A0A1D8PD34	orf19.3064.1	Uncharacterized protein	0.483883	0.133723	0.615581	15.9364	16.0976	15.7173	16.1291	15.9242	15.9371	16.0035	16.5506
A0A1D8PH88	ARH2	NADPH-adrenodoxin reductase (Fragment)	0.700894	0.133625	0.794197	15.479	15.5193	15.9491	14.7095	15.3253	16.1092	15.1625	15.5944
A0A1D8PL37	HIS5	Histidinol-phosphate transaminase	0.184285	0.133497	0.318072	17.8814	18.1006	18.006	17.8158	17.9114	18.2079	18.1159	18.1027
A0A1D8PSH5	YKU80	ATP-dependent DNA helicase II subunit 2	0.155537	0.133493	0.282567	16.5013	16.5357	16.5921	16.2792	16.7302	16.5797	16.5679	16.5644
A0A1D8PF12	orf19.1834	Uncharacterized protein	0.474668	0.1334	0.607653	14.7747	14.6659	14.6336	15.0657	14.993	14.8897	14.5506	15.2401
A0A1D8PU35	orf19.7556	Uncharacterized protein	0.440881	0.133159	0.578235	16.9986	17.025	16.8765	17.2362	17.2628	17.3575	17.2947	16.7539
C4YD95	orf19.4807	Pyrophosphate phospho-hydrolase	0.144454	0.133125	0.269316	16.5322	16.3693	16.6312	16.4685	16.6997	16.7604	16.5351	16.5385
C4YMN8	orf19.6400	DUF775 domain-containing protein	0.12106	0.133069	0.237741	16.1273	16.0737	16.1707	16.1035	16.2567	16.3976	16.2621	16.0911
Q59XX2	MP65	Cell surface mannoprotein MP65	0.10628	0.132796	0.218277	18.3429	18.481	18.2674	18.514	18.5942	18.5719	18.5255	18.4449
A0A1D8PHF9	orf19.3583	RanBD1 domain-containing protein	0.258503	0.132035	0.40122	18.0994	18.0157	18.0276	18.06	18.0925	18.0804	18.0915	18.4666
C4YQS9	orf19.962	Uncharacterized protein	0.151674	0.132028	0.278191	19.1646	19.2168	19.2069	19.0952	19.3448	19.3199	19.1099	19.4368
A0A1D8PEV4	RPL42	Ribosomal 60S subunit protein L42A	0.53335	0.13197	0.65643	21.4111	21.7812	21.4306	22.0781	21.5823	21.6635	21.865	22.118
Q5AD59	orf19.2008	Methylthioribose-1-phosphate isomerase	0.294089	0.131915	0.439456	17.0861	16.7926	16.7508	16.7765	17.1107	16.845	16.8338	17.1444
C4YJ52	MSF1	Phenylalanyl-tRNA synthetase	0.110586	0.131773	0.224512	16.4096	16.5204	16.4359	16.2785	16.5636	16.5882	16.6211	16.3986
A0A1D8PGZ6	orf19.835	Uncharacterized protein	0.0836293	0.131578	0.184705	17.68	17.6896	17.7907	17.8453	17.9967	17.9307	17.7929	17.8117
C4YGR0	orf19.1267	J domain-containing protein	0.0562009	0.131519	0.141098	19.1435	18.9781	18.9328	19.0232	19.162	19.1578	19.0759	19.208
A0A1D8PK40	RPL19A	Ribosomal protein L19	0.202674	0.131277	0.338765	23.6505	23.6969	23.5767	23.8029	23.6947	23.7011	23.8376	24.0188
Q5ADQ3	orf19.6788	Protein HRI1	0.268871	0.13114	0.411397	19.3682	19.2356	19.1524	19.2548	19.5124	19.5486	19.3317	19.1429
A0A1D8PSA3	orf19.2828	CAP-Gly domain-containing protein	0.0230421	0.130843	0.0786153	17.6098	17.6769	17.6217	17.5924	17.7075	17.829	17.6882	17.7995
A0A1D8PND1	PTH1	CDP-diacylglycerol synthase	0.181121	0.130431	0.313917	15.7256	15.7256	15.8026	15.4742	15.6983	15.8268	15.814	15.9107
A0A1D8PQK6	PMR1	Calcium-transporting ATPase	0.00228718	0.129945	0.0156523	17.883	17.9045	17.914	17.8755	17.9791	18.0121	18.0425	18.063
A0A1D8PIL3	SMM1	Smm1p	0.00394359	0.129851	0.023168	17.3471	17.3161	17.407	17.3181	17.4499	17.5324	17.4559	17.4694
Q5A6S3	GCD1	Translation initiation factor eIF2B subunit gamma	0.141242	0.129838	0.264915	17.3298	17.5558	17.5891	17.5739	17.7191	17.5254	17.6214	17.702
A0A1D8PLK4	orf19.2749	BTB_2 domain-containing protein	0.0538348	0.129806	0.137174	15.8218	15.9068	15.7555	15.7704	15.9535	16.0502	15.9195	15.8506
C4YGT1	orf19.1240	Uncharacterized protein	0.100873	0.129631	0.21046	18.7106	18.6404	18.5723	18.7586	18.7465	18.8222	18.6957	18.9359
A0A1D8PLZ6	orf19.5297	TFIIH/NER complex subunit	0.0986306	0.129625	0.207258	16.1624	16.1204	16.3301	16.3143	16.3897	16.3228	16.4527	16.2805
A0A1D8PSR2	orf19.518	tRNA (Cytosine-5-)-methyltransferase	0.00297195	0.129465	0.0188295	19.6997	19.6905	19.6929	19.7474	19.8294	19.7902	19.8385	19.8902
C4YMM2	orf19.6374	Uncharacterized protein	0.121412	0.129065	0.238041	17.3279	17.3723	17.3486	17.3417	17.527	17.5165	17.5653	17.298
C4YF25	orf19.2934	Bud site selection protein 20	0.293409	0.128921	0.438572	17.2664	17.3726	17.2988	17.342	17.4126	17.2377	17.422	17.7232
G1UAV8	GYP7	Oxidant-induced cell-cycle arrest protein 5	0.0824408	0.128708	0.183055	16.6028	16.5151	16.4636	16.4985	16.6807	16.7524	16.6519	16.5099
Q5A6Q4	orf19.500	tRNA (adenine(58)-N(1))-methyltransferase non-catalytic subunit TRM6	0.00956745	0.12861	0.0422428	17.8163	17.7994	17.7721	17.7906	17.8927	17.8711	17.9502	17.9789
A0A1D8PG31	orf19.2090	ATP-dependent RNA helicase	0.0101824	0.127668	0.0441357	17.3246	17.2818	17.2409	17.3609	17.3995	17.4217	17.4028	17.4948
A0A1D8PQ58	orf19.5710	FG-nucleoporin	0.294697	0.127468	0.439967	18.3843	18.4184	18.4308	18.4427	18.4945	18.4336	18.4144	18.8436
A0A1D8PU69	TRX1	Thioredoxin	0.410302	0.127438	0.551941	22.1004	22.4113	22.3956	22.2742	22.3961	22.5266	22.6705	22.0979
G1UA22	orf19.5168	Uncharacterized protein CaJ7.0333	0.248673	0.127246	0.391087	17.7771	17.7338	17.9609	17.7222	17.8937	17.7913	17.8574	18.1606
B9W8R8	orf19.4751	37S ribosomal protein S25, mitochondrial	0.562321	0.127199	0.683067	15.311	16.0026	16.1704	15.6947	15.7346	15.9843	16.0422	15.9264
A0A1D8PQG0	NAG3	Major facilitator superfamily multidrug transporter NAG3	0.45266	0.126619	0.587644	15.7943	15.5096	15.5272	15.7361	16.0767	15.4455	15.6671	15.8844
A0A1D8PG79	orf19.2042	TrmE-type G domain-containing protein	0.508572	0.126606	0.636208	15.0969	15.1426	15.0005	15.0242	15.201	15.1223	14.8175	15.6298
A0A1D8PLU5	CSH3	Csh3p	0.115995	0.126536	0.231432	19.3393	19.478	19.434	19.4395	19.5678	19.5186	19.4158	19.6946
A0A1D8PTR4	orf19.6415.1	Ribosomal 40S subunit protein S29A	0.572968	0.126395	0.693695	21.6728	21.9082	21.5331	22.2403	21.7318	21.7832	21.9738	22.3711
A0A1D8PI30	orf19.2203.1	Uncharacterized protein	0.578622	0.126379	0.699011	14.1569	13.8748	13.634	14.5526	14.1853	14.0944	14.084	14.3601
A0A1D8PQ01	orf19.5555	Uncharacterized protein	0.0432168	0.126353	0.117947	14.861	14.9175	14.9971	14.953	15.0478	15.142	14.9572	15.0871
A0A1D8PT87	ICE2	Uncharacterized protein	0.203293	0.126215	0.339231	14.7743	14.7331	14.7111	14.5892	14.6117	14.8549	14.8894	14.9564
C4YS48	APM1	AP-1 complex subunit mu-1	0.0962177	0.125984	0.203996	16.9159	16.9794	16.8723	16.9766	17.1129	16.9458	17.0049	17.1846
Q59UY7	SEF1	Transcriptional regulatory protein SEF1	0.347989	0.125863	0.494154	15.0258	14.9942	15.0468	15.0323	14.9533	15.3285	14.9565	15.3642
C4YRS6	CDS1	Phosphatidate cytidylyltransferase	0.362817	0.125716	0.508128	15.3104	15.6708	15.7707	15.6895	15.7465	15.735	15.5485	15.9143
C4YGI0	NOP1	Histone-glutamine methyltransferase	0.499372	0.125566	0.628825	20.6265	20.8664	20.9326	20.4541	20.7276	21.1777	20.927	20.5497
A0A1D8PGY5	orf19.867	Putative metalloreductase	0.118187	0.125482	0.234403	15.6549	15.6692	15.701	15.8237	15.7559	15.7605	15.9934	15.8409
Q5AI84	RAD16	DNA repair protein	0.199149	0.125354	0.334221	18.5274	18.5741	18.2704	18.363	18.5803	18.656	18.4276	18.5724
A0A1D8PPJ3	orf19.107	RNA helicase	0.150641	0.12497	0.277561	17.12	16.8878	16.8898	16.877	17.1332	17.051	16.9427	17.1475
Q5AI97	MGM101	Mitochondrial genome maintenance protein MGM101	0.166775	0.124785	0.295207	16.175	16.4009	16.4182	16.3484	16.486	16.3506	16.3973	16.6078
C4YI44	MNN10	Uncharacterized protein	0.347754	0.124732	0.493999	17.1599	17.497	17.6119	17.6199	17.6882	17.6354	17.4656	17.5984
Q5ADU9	orf19.6742	RNA polymerase II subunit A C-terminal domain phosphatase	0.0775305	0.124729	0.17544	17.3416	17.2318	17.1891	17.2542	17.3804	17.4367	17.4532	17.2454
A0A1D8PN05	orf19.581	Nrd1 complex RNA-binding subunit	0.0218465	0.124251	0.0759212	18.9759	18.9224	18.9178	18.9469	18.9992	19.0697	19.0419	19.1491
B9WFF4	orf19.4160	tRNA N6-adenosine threonylcarbamoyltransferase, mitochondrial	0.51307	0.124179	0.639858	15.8997	16.005	15.8034	16.1316	16.455	15.6787	16.0928	16.11
Q5A3L0	RPN2	26S proteasome regulatory subunit RPN2	0.00443697	0.123879	0.025089	20.4454	20.4816	20.4817	20.4005	20.5717	20.6336	20.5598	20.5397
Q5A1M3	SET5	Potential protein lysine methyltransferase SET5	0.0950318	0.123757	0.202344	17.4627	17.4313	17.4063	17.5359	17.5872	17.6409	17.6679	17.4352
A0A1D8PRJ8	orf19.7149	F-box domain-containing protein	0.271822	0.123695	0.415031	16.1666	16.233	16.188	16.1343	16.215	16.1451	16.2929	16.5638
Q5ADX5	ABD1	mRNA cap guanine-N7 methyltransferase	0.116812	0.123576	0.232689	16.7959	16.7701	16.8521	17.0233	16.9965	16.999	16.9861	16.9542
C4YQZ8	BUD23	Uncharacterized protein	0.169046	0.123513	0.297972	17.7769	17.8234	17.8342	17.7788	17.819	17.8539	17.9093	18.1251
A0A1D8PQM9	GLN4	Glutaminyl-tRNA synthetase	0.00694418	0.123499	0.0338835	19.4124	19.4535	19.4939	19.5217	19.5515	19.5905	19.6157	19.6179
A0A1D8PDW3	orf19.6240	Uncharacterized protein	0.492062	0.123379	0.622646	15.1883	14.8208	15.4221	15.3361	15.2473	15.2247	15.1688	15.6201
A0A1D8PF53	CTA3	Cta3p	0.0291935	0.12332	0.0916511	18.1973	18.0711	18.0724	18.1827	18.2286	18.2762	18.2027	18.3093
A0A1D8PIN8	PUS7	Pseudouridine synthase	0.0642684	0.123146	0.154195	17.6574	17.628	17.6418	17.6107	17.7109	17.6659	17.7883	17.8652
C4YD69	orf19.4835	U3 small nucleolar RNA-associated protein 7	0.166825	0.123117	0.295207	18.23	18.2687	18.2536	18.0517	18.1986	18.2957	18.3171	18.4851
A0A1D8PKQ4	orf19.7441	Brr6_like_C_C domain-containing protein	0.315109	0.122937	0.459953	15.9179	15.8942	15.6661	15.5398	15.7629	15.8526	15.8377	16.0564
A0A1D8PGV8	orf19.909.1	Uncharacterized protein	0.52959	0.122657	0.653743	17.4265	17.4184	17.4201	17.5878	17.508	17.368	17.3795	18.0879
A0A1D8PIN9	orf19.1769	Phosducin domain-containing protein	0.0422392	0.122646	0.116315	17.8963	17.909	17.919	17.7542	18.0428	18.006	17.9628	17.9577
C4YHL8	IDI1	Isopentenyl-diphosphate Delta-isomerase	0.484526	0.122454	0.615995	16.5719	16.5845	16.5291	17.0134	16.5906	16.6852	16.7779	17.135
A0A1D8PKA1	orf19.6989	RRM domain-containing protein	0.383038	0.12238	0.527685	15.7575	15.769	15.5436	15.9336	15.9027	15.6221	15.8503	16.1182
Q5AL16	STP2	Transcriptional regulator STP2	0.685773	0.121966	0.782503	14.7245	14.6116	14.8706	14.7677	14.4136	14.544	14.886	15.6188
C4YDU8	YMC1	Carrier protein YMC1, mitochondrial	0.0627916	0.121424	0.151675	17.886	18.0063	18.0185	17.8416	18.0092	18.0877	18.0994	18.0418
C4YDX2	SUI2	Eukaryotic translation initiation factor 2 alpha subunit	0.137114	0.12131	0.259916	20.3306	20.2482	20.2064	20.3595	20.5325	20.3385	20.2818	20.4772
A0A1D8PN37	orf19.1953	Uncharacterized protein	0.120251	0.121288	0.236604	17.2766	17.1155	17.225	17.3897	17.3652	17.4365	17.3567	17.3336
C4YRI3	CCC2	Uncharacterized protein	0.0662436	0.120864	0.15719	16.3462	16.4052	16.534	16.3441	16.536	16.5885	16.5035	16.485
Q92211	TDH3	Glyceraldehyde-3-phosphate dehydrogenase	0.127483	0.12058	0.246709	25.9979	26.0622	25.8614	26.1236	26.0788	26.0718	26.159	26.2178
A0A1D8PSW2	orf19.6305	Threonine aldolase	0.0458538	0.120297	0.123468	18.1688	18.3364	18.2317	18.2504	18.343	18.4134	18.4274	18.2846
A0A1D8PP89	EST1	Est1p	0.287795	0.120161	0.43278	17.5272	17.8417	17.948	17.8416	17.8664	17.9855	17.8343	17.9531
A0A1D8PSZ5	orf19.3517	Uncharacterized protein	0.557824	0.120059	0.679301	15.4905	15.2056	15.3429	15.543	15.6202	15.3734	15.1313	15.9375
Q5ANL8	orf19.5884	Urb2 domain-containing protein	0.193566	0.120008	0.327948	16.7974	16.7966	16.959	16.8056	16.9463	16.8231	16.9193	17.15
A0A1D8PIG2	PHO13	4-nitrophenylphosphatase	0.433854	0.119989	0.571429	15.5584	15.5703	15.1573	15.1367	15.4688	15.5845	15.5775	15.2718
C4YF85	UBC8	Ubiquitin-conjugating enzyme E2-21 kDa 2	0.137687	0.119951	0.260488	17.6002	17.6298	17.6858	17.7914	17.8715	17.9106	17.7071	17.6977
Q59VP7	ERB1	Ribosome biogenesis protein ERB1	0.0233417	0.119951	0.0790126	19.2508	19.28	19.356	19.2441	19.3143	19.4293	19.4461	19.421
Q5AL36	TYE7	Carbohydrate metabolism regulator TYE7	0.0428747	0.119922	0.117189	17.2152	17.2808	17.25	17.1544	17.3893	17.2386	17.3527	17.3994
Q5AKU2	HPC2	Hpc2p	0.0859323	0.11946	0.188287	16.2781	16.2689	16.1065	16.2946	16.2662	16.4043	16.3231	16.4322
P43068	MKC1	Mitogen-activated protein kinase MKC1	0.0127683	0.119234	0.0522063	17.9338	18.0221	17.9316	18.0213	18.0951	18.0686	18.1196	18.1024
Q5AH90	ROM2	Rho family guanine nucleotide exchange factor	0.0703883	0.119194	0.163593	17.5233	17.4964	17.4803	17.6736	17.6843	17.6632	17.6721	17.6307
Q59W52	orf19.672	Pre-mRNA-splicing ATP-dependent RNA helicase PRP28	0.481	0.119002	0.613234	16.5684	16.2866	16.5059	16.7673	16.8808	16.6769	16.7419	16.3045
A0A1D8PTY4	ELF1	Elf1p	0.0141646	0.118751	0.0561447	19.6224	19.5041	19.5808	19.5519	19.7365	19.674	19.6217	19.7019
A0A1D8PDB0	RPN13	Proteasome regulatory particle lid subunit	0.378512	0.118611	0.522752	19.7378	19.8298	20.0238	19.7612	19.9873	20.1246	20.0598	19.6553
A0A1D8PTU2	orf19.7285	Cleavage polyadenylation factor subunit	0.378975	0.118437	0.523102	16.5162	16.6247	16.7557	16.6159	16.8949	16.4712	16.6704	16.9498
A0A1D8PGX7	orf19.880	Uncharacterized protein	0.0400456	0.118261	0.112495	17.3085	17.2302	17.3487	17.3316	17.3203	17.4826	17.4346	17.4547
Q5ABD9	VPS27	Vacuolar protein sorting-associated protein 27	0.134071	0.117913	0.255413	16.7522	16.6881	16.6699	16.7151	16.8312	16.7986	16.6923	16.9748
A0A1D8PTX1	ARP2	Actin-related protein 2	0.266572	0.117592	0.409276	18.8283	18.7668	18.8274	18.9424	19.075	19.0099	19.04	18.7104
C4YM58	orf19.3874	Uncharacterized protein	0.589002	0.117532	0.708283	16.1055	16.0286	16.1844	16.1614	16.0417	16.0354	16.0562	16.8167
A0A1D8PPZ2	orf19.5539	SNAP receptor	0.145306	0.117516	0.269994	16.3232	16.2286	16.3699	16.4481	16.4623	16.3668	16.4033	16.6073
C4YJK4	PRS1	Ribose-phosphate diphosphokinase	0.191037	0.117513	0.324992	18.0284	18.0352	18.1731	18.0001	18.1975	18.2802	18.2465	17.9827
Q59NH3	YHM2	Yhm2p	0.352036	0.117446	0.497991	20.1747	20.0171	19.9513	20.3719	20.3065	20.31	20.3246	20.0437
A0A1D8PG89	UBP13	Ubiquitin carboxyl-terminal hydrolase	0.416975	0.117096	0.55791	14.8168	15.2835	15.3181	15.2806	15.1927	15.4289	15.2638	15.282
B9WAV2	orf19.5812	Enhancer of translation termination 1	0.292685	0.117026	0.437649	15.8221	15.9587	15.905	15.5732	16.0413	15.7957	15.9557	15.9344
B9WEU1	RPS12	40S ribosomal protein S12	0.946287	0.116797	0.966777	14.5116	15.32	15.6332	17.4972	14.7288	17.9589	18.6054	12.136
Q59PR1	MTG2	Putative GTPase	0.0949959	0.11679	0.202344	17.2829	17.0708	17.2471	17.1423	17.3481	17.3163	17.3277	17.2181
A0A1D8PKB6	KRE6	Beta-glucan synthesis-associated protein	0.16536	0.116631	0.294473	17.2673	17.2827	17.3916	17.4058	17.3955	17.4388	17.3494	17.6302
A0A1D8PU95	PRO1	Glutamate 5-kinase	0.224176	0.116556	0.363591	17.3453	17.1554	17.0561	17.3388	17.3963	17.4003	17.3565	17.2087
C4YL66	orf19.3728	Uncharacterized protein	0.431084	0.116377	0.569892	14.9499	14.8233	14.7976	15.1128	15.1082	14.9232	14.7936	15.3241
Q59MV1	ASF1	Histone chaperone ASF1	0.37214	0.116218	0.516964	17.971	17.9956	17.9515	18.26	18.1088	17.944	18.1864	18.4038
A0A1D8PEF8	orf19.4726	Frequenin	0.242841	0.116197	0.384745	17.6016	17.6611	17.5972	17.935	17.816	17.83	17.8166	17.7969
Q59RA0	orf19.6862	Pre-rRNA-processing protein RIX1	0.211654	0.116098	0.349317	17.8781	17.9868	18.1243	17.9375	18.1546	18.1459	18.183	17.9076
A0A1D8PKB2	orf19.6984	Aa_trans domain-containing protein	0.256363	0.115992	0.399143	16.9292	16.8329	16.7889	16.7961	17.0216	16.839	16.8014	17.1491
Q5AJH3	orf19.1619	Cyclin-dependent serine/threonine protein kinase	0.111893	0.11587	0.225873	16.4163	16.4482	16.3876	16.2963	16.4165	16.46	16.4862	16.6492
A0A1D8PU72	AHA1	Aha1p	0.0348004	0.115613	0.103322	21.0181	20.8868	20.9291	20.9801	21.001	21.0431	21.0849	21.1476
Q5AGE5	orf19.4234	Copper transport protein 86	0.158714	0.115575	0.286041	16.4549	16.4853	16.4993	16.4694	16.6429	16.496	16.4872	16.7451
A0A1D8PLP0	RPC53	DNA-directed RNA polymerase III subunit	0.17291	0.115462	0.303065	17.2278	17.301	17.3254	17.2383	17.3936	17.251	17.349	17.5609
C4YRZ8	orf19.3977	GTP-binding protein 1	0.0163954	0.115391	0.0621826	18.8233	18.8858	18.8647	18.9555	18.9763	18.9925	18.9778	19.0444
P83781	POR1	Mitochondrial outer membrane protein porin	0.170644	0.115384	0.300151	22.5902	22.4915	22.3346	22.6205	22.6343	22.6286	22.6373	22.5982
C4YDR2	ATP7	ATP synthase subunit d, mitochondrial	0.267012	0.115345	0.409606	21.595	21.6055	21.6467	21.8457	21.9427	21.6313	21.7008	21.8796
A0A1D8PGL4	orf19.1573	Cation-transporting ATPase	0.0250426	0.115321	0.0829641	17.6187	17.6659	17.5909	17.6252	17.8039	17.6647	17.7754	17.7179
C4YRS3	CKS1	Cyclin-dependent kinases regulatory subunit	0.530799	0.115247	0.654587	17.6279	17.7182	17.6681	17.7981	17.8669	17.4662	17.7072	18.2329
A0A1D8PKZ6	orf19.6187	PfkB domain-containing protein	0.0303352	0.115129	0.0937565	17.639	17.5394	17.6457	17.5267	17.6968	17.7416	17.7371	17.6358
A0A1D8PEB4	GCR3	Gcr3p	0.052024	0.115104	0.134429	18.9869	18.9172	19.0499	18.8961	19.0978	19.1028	19.1269	18.983
A0A1D8PS00	orf19.2541	3'-5'-exodeoxyribonuclease (Fragment)	0.0684232	0.115072	0.160752	16.8683	16.9906	17.0366	17.0432	17.0292	17.0655	17.1448	17.1595
A0A1D8PHQ0	orf19.81	Exosome non-catalytic core subunit	0.098218	0.115041	0.206952	17.5939	17.7287	17.6896	17.5089	17.7804	17.7427	17.7508	17.7074
C4YNN3	CSP37	Uncharacterized protein	0.383504	0.115011	0.528034	21.5147	21.4363	21.1769	21.5967	21.5309	21.49	21.3891	21.7746
A0A1D8PU03	WAL1	Actin-binding protein	0.209569	0.114978	0.347177	16.8045	16.7623	16.6034	16.5211	16.8593	16.8716	16.6957	16.7247
C4YQ97	orf19.340	VPS37 C-terminal domain-containing protein	0.203554	0.114958	0.339552	15.5374	15.4823	15.5925	15.4249	15.4616	15.7509	15.7236	15.5609
C4YCY1	RPA190	DNA-directed RNA polymerase	0.395148	0.114779	0.53878	15.6547	15.5917	15.5632	15.6094	15.4332	15.6339	15.8819	15.929
A0A1D8PDT6	orf19.6260	Ubiquitinyl hydrolase 1	0.204244	0.114778	0.340474	17.3139	17.261	17.3045	17.369	17.4759	17.5065	17.5091	17.2161
A0A1D8PQE5	GLE2	RNA export factor	0.0784069	0.114431	0.17678	18.6428	18.6948	18.696	18.8403	18.7751	18.785	18.8621	18.9094
C4YPA1	KRS1	Lysine--tRNA ligase	0.0132875	0.114261	0.053498	21.2605	21.3059	21.3131	21.379	21.4244	21.4129	21.4542	21.424
Q5AGZ9	RVB2	RuvB-like helicase 2	0.173752	0.114126	0.304219	19.6593	19.6041	19.5181	19.5944	19.6559	19.6512	19.6278	19.8975
O94008	RPL32	60S ribosomal protein L32	0.258355	0.114101	0.401115	23.2768	23.4883	23.1946	23.4666	23.3551	23.4692	23.6203	23.4383
Q5ANB9	orf19.5984	Uncharacterized protein	0.364782	0.114067	0.510592	16.9875	16.8077	16.5214	16.617	16.7898	16.9503	16.8771	16.7727
A0A1D8PL78	CRD2	Crd2p	0.648972	0.113809	0.754506	19.9932	20.4434	20.6258	20.665	20.7757	20.0802	20.4463	20.8805
A0A1D8PT49	orf19.3854	Serine/threonine protein kinase	0.0820641	0.11366	0.182299	16.109	16.1545	16.1662	16.1077	16.2254	16.1768	16.2093	16.3805
C4YG62	SPA2	Uncharacterized protein	0.450027	0.113598	0.585754	15.6552	15.7559	15.83	15.5352	15.8608	15.6347	15.6049	16.1303
Q5A4Q1	ADK1	Adenylate kinase	0.329929	0.113341	0.475174	21.7369	21.7999	21.8079	21.8479	21.9447	21.688	21.8592	22.154
P53709	RAD14	DNA repair protein RAD14	0.468681	0.113289	0.602469	15.529	15.4371	15.3649	15.2647	15.3661	15.2953	15.5069	15.8806
Q59P53	orf19.5483	Translation factor GUF1, mitochondrial	0.133092	0.113232	0.253936	16.0502	15.9737	16.0288	16.0162	16.2953	16.0636	16.0604	16.1025
A0A1D8PJ98	orf19.1698	Phosphatidate phosphatase	0.312715	0.113152	0.457533	15.4377	15.1748	15.1877	15.3703	15.4324	15.2235	15.3656	15.6015
A0A1D8PGH5	RAD7	UV-damaged DNA-binding protein	0.17497	0.113132	0.305921	16.8795	16.9113	16.7912	16.6595	16.9496	17.014	16.9381	16.7925
Q5AMR0	HGH1	Hgh1p	0.281748	0.113094	0.426134	19.1562	19.0848	19.1745	19.1528	19.2678	19.3455	19.3972	19.0101
A0A1D8PNC8	PRE4	Proteasome subunit beta	0.0589131	0.112742	0.145485	19.6029	19.5884	19.5372	19.4291	19.6169	19.6762	19.6595	19.6559
C4YRW8	URA7	CTP synthase	0.0349465	0.1126	0.103551	19.8396	19.8715	19.9164	19.9527	19.9671	20.0713	20.0534	19.9388
A0A1D8PDS6	orf19.6271	Uncharacterized protein	0.143857	0.112115	0.268515	16.3479	16.5288	16.5875	16.5733	16.6299	16.7058	16.6059	16.5443
Q59ST6	orf19.6933	Serine/threonine-protein phosphatase 2A activator 2	0.256141	0.112078	0.399002	16.3938	16.3911	16.3597	16.3474	16.371	16.4203	16.4269	16.7221
C4YHR4	orf19.4611	Ribose-phosphate diphosphokinase	0.00430443	0.112006	0.0245911	18.2559	18.2615	18.3002	18.2471	18.331	18.4158	18.3634	18.4023
Q5AP53	CBK1	Serine/threonine-protein kinase CBK1	0.0729419	0.111718	0.167803	16.879	16.8246	16.7884	16.8802	16.9214	16.8998	16.9162	17.0817
A0A1D8PQ12	orf19.5572	Uncharacterized protein	0.0893913	0.111616	0.194156	16.8813	16.8658	16.7992	16.9696	16.9034	16.9395	17.0322	17.0873
G1UA86	SDD31	Uncharacterized protein CaJ7.0411	0.00940224	0.111219	0.0419225	19.9598	19.906	19.8805	19.8535	20.0245	20.0064	20.0499	19.9638
Q59WH0	ADA2	Transcriptional adapter 2	0.0959888	0.110927	0.203598	16.5463	16.6897	16.7156	16.615	16.6913	16.7384	16.7082	16.8724
A0A1D8PPB9	PKH3	Non-specific serine/threonine protein kinase	0.151628	0.110921	0.278191	16.7243	16.7977	16.7012	16.9583	16.9181	16.9131	16.8857	16.9083
A0A1D8PHH4	orf19.6882.1	Ribosomal 60S subunit protein L33A	0.406446	0.110853	0.54884	24.1807	24.0909	23.7916	24.121	24.1478	23.9595	24.1295	24.3908
Q5AL27	AKR1	Palmitoyltransferase AKR1	0.143208	0.110788	0.267795	16.4804	16.4221	16.3671	16.5836	16.707	16.5485	16.5536	16.4874
C4YF09	TOM20	Uncharacterized protein	0.108621	0.110322	0.221606	20.6316	20.6604	20.5889	20.5586	20.8188	20.7473	20.7313	20.5835
A0A1D8PKA6	orf19.6990	Peptidyl-prolyl cis-trans isomerase	0.403316	0.11025	0.546542	16.7832	16.9821	17.1116	17.0692	16.9606	16.9896	17.0529	17.3841
C4YK20	orf19.2275	Uncharacterized protein	0.283396	0.109654	0.427431	21.3778	21.4715	21.6268	21.5588	21.4638	21.5168	21.7464	21.7465
A0A1D8PD25	AGE1	Age1p	0.243485	0.109607	0.384981	16.9049	16.9456	16.9909	17.0421	17.1427	17.0945	16.8702	17.2144
A0A1D8PK67	orf19.6970	Uncharacterized protein	0.583168	0.109525	0.702966	14.7109	14.3518	14.1387	14.9274	14.5732	14.6204	14.7305	14.6429
A0A1D8PRI0	NPT1	Nicotinate phosphoribosyltransferase	0.127833	0.109376	0.247123	18.9825	18.8708	18.8743	19.0347	19.0454	19.0325	19.1736	18.9485
C4YKA1	MRS4	Mitochondrial RNA splicing protein MRS3	0.0536637	0.109359	0.137174	18.2709	18.3297	18.2006	18.3124	18.4627	18.347	18.429	18.3123
A0A1D8PCL5	HOL4	Hol4p	0.217585	0.109284	0.355852	14.7325	14.5488	14.8041	14.8307	14.9379	14.8339	14.8646	14.7169
A0A1D8PM89	orf19.746	Uncharacterized protein	0.349186	0.109213	0.495372	16.0196	16.1334	16.1664	16.4412	16.2975	16.2189	16.2203	16.4608
A0A1D8PRP9	MRPL6	Mitochondrial 54S ribosomal protein YmL16	0.0754874	0.108914	0.172055	18.6436	18.6406	18.6081	18.5712	18.6716	18.8072	18.7852	18.6351
C4YG66	orf19.3758	Membrane protein TMS1	0.652355	0.108807	0.757024	14.8463	14.8966	14.8224	14.8186	15.4037	14.7853	14.4278	15.2023
A0A1D8PN53	SNM1	Snm1p	0.247361	0.108691	0.389525	15.4315	15.667	15.4738	15.6298	15.6984	15.6959	15.4789	15.7637
C4YEK0	orf19.5201	Uncharacterized protein	0.487719	0.108654	0.618474	18.5803	18.5668	18.6636	18.3403	18.6325	18.4208	18.5291	19.0033
A0A1D8PT39	VPS75	Uncharacterized protein	0.0924998	0.108456	0.198693	16.3926	16.2405	16.4481	16.341	16.4762	16.45	16.3964	16.5334
C4YS08	orf19.3991	DUF676 domain-containing protein	0.242586	0.108246	0.384745	16.3996	16.401	16.3968	16.5331	16.6788	16.5452	16.5994	16.34
C4YEF9	orf19.763	Nuclear cap-binding protein subunit 2	0.0515005	0.108236	0.133681	20.4066	20.2904	20.2995	20.409	20.5171	20.445	20.4959	20.3806
Q5A7K7	orf19.5459	LsmAD domain-containing protein	0.0617617	0.108236	0.150291	19.4932	19.4523	19.4678	19.5894	19.6522	19.5443	19.5529	19.6863
Q5ANE2	orf19.5961	Ankyrin_rpt-contain_dom domain-containing protein	0.374013	0.108189	0.519277	17.3517	17.442	17.4234	17.3549	17.4573	17.3592	17.3848	17.8034
A0A1D8PCJ7	MAK32	Mak32p	0.427489	0.108146	0.567384	15.1203	15.3471	15.3547	15.1577	15.2171	15.3663	15.1749	15.6542
Q5A683	BAS1	Bas1p	0.138603	0.10783	0.261457	15.9241	15.9079	16.0336	15.832	15.937	16.0051	16.0241	16.1627
A0A1D8PFT4	OCA6	Protein-tyrosine-phosphatase	0.511325	0.107652	0.638483	14.7679	14.9312	14.6328	14.7233	14.5193	14.8673	14.915	15.1843
C4YSK7	orf19.5553	GAF domain-containing protein	0.291334	0.107506	0.436782	16.7652	16.9936	16.7272	17.0642	17.0303	16.9577	16.9499	17.0423
C4YHJ9	ZCF15	Zn(2)-C6 fungal-type domain-containing protein	0.480995	0.107489	0.613234	14.6897	14.4635	14.2737	14.2228	14.3898	14.4694	14.8038	14.4166
C4YLL8	RPT4	26S protease subunit RPT4	0.144787	0.107306	0.269633	19.9215	19.9632	20.0319	19.7716	20.0739	20.0395	20.0055	19.9985
Q5AI15	orf19.3037	Polyadenylate-binding protein, cytoplasmic and nuclear	0.235315	0.107286	0.378084	21.9118	21.8892	21.9878	22.0741	22.0305	21.969	22.0207	22.272
A0A1D8PNG5	UTP13	Utp13p	0.0421045	0.107225	0.116202	17.8576	17.7541	17.8648	17.7812	17.9501	17.9828	17.9155	17.8382
C4YG56	orf19.6355	Ribosome assembly protein RRB1	0.239096	0.107218	0.382054	17.6542	17.5583	17.5039	17.6156	17.6086	17.5623	17.7067	17.8833
C4YTN1	MCP1	Uncharacterized protein	0.343178	0.106867	0.489299	17.5385	17.3507	17.3523	17.6919	17.4447	17.6148	17.744	17.5574
A0A1D8PQJ9	orf19.7092	Ubiquinone biosynthesis protein	0.140377	0.106789	0.26399	17.0404	17.081	17.1935	17.206	17.3124	17.2754	17.2616	17.0986
A0A1D8PJP3	orf19.349	Uncharacterized protein	0.124531	0.106595	0.242415	17.1582	17.2032	17.0726	17.242	17.263	17.3601	17.3296	17.1496
A0A1D8PU62	orf19.7603	Uncharacterized protein	0.478986	0.10647	0.611294	17.3912	17.6014	17.6448	17.583	17.6313	17.4681	17.5242	18.0226
A0A1D8PCL9	orf19.3663.1	Uncharacterized protein	0.586542	0.106118	0.706007	17.2093	17.8878	17.8167	17.977	17.8551	17.797	17.8	17.8632
B9WLW5	orf19.1012	AP complex subunit sigma	0.425742	0.10595	0.565836	16.7969	16.7579	16.7985	17.221	17.0368	16.8835	16.9639	17.1139
C4YK01	orf19.2249	Mitochondrial inner membrane protease ATP23	0.123548	0.105776	0.241088	16.7612	16.875	16.8887	16.9121	16.9294	17.0374	17.0459	16.8474
Q5A7K9	orf19.5457	Uncharacterized protein	0.448198	0.105644	0.584322	16.2958	16.4462	16.4309	16.4786	16.264	16.3717	16.7297	16.7086
A0A1D8PL85	AAT22	Aspartate aminotransferase	0.00164387	0.105633	0.0125135	18.583	18.5624	18.5315	18.5935	18.6634	18.6588	18.7148	18.656
Q8TGB2	GPI7	GPI ethanolamine phosphate transferase 2	0.352421	0.105617	0.498054	15.743	15.7938	15.9862	16.0113	16.1187	16.0234	16.0576	15.7571
A0A1D8PML8	CSO99	Cso99p	0.640492	0.105524	0.74867	14.6232	14.8064	14.7215	14.7218	14.9039	14.4874	14.5419	15.3619
C4YG14	REX3	Exonuclease domain-containing protein	0.404987	0.105354	0.54791	17.5092	17.1103	17.2516	17.1471	17.4096	17.5436	17.2916	17.1949
A0A1D8PP33	orf19.3983	Uncharacterized protein	0.0293948	0.105009	0.0920507	18.1099	18.1012	18.0875	18.2133	18.216	18.2602	18.2193	18.2364
A0A1D8PQQ5	RPS18	Ribosomal 40S subunit protein S18B	0.276007	0.104888	0.419779	24.1183	24.2008	24.2402	24.4	24.2279	24.2748	24.3547	24.5214
Q5A9Z6	FAL1	ATP-dependent RNA helicase FAL1	0.0230891	0.104738	0.0786153	17.2834	17.1638	17.1846	17.1978	17.3031	17.3696	17.2635	17.3122
A0A1D8PHJ1	orf19.4117	Uncharacterized protein	0.144394	0.104198	0.269304	17.3635	17.3134	17.3109	17.5371	17.4977	17.4539	17.4817	17.5084
P0CY24	CST20	Serine/threonine-protein kinase CST20	0.0366354	0.104104	0.106234	19.2516	19.2181	19.2458	19.2915	19.3714	19.3172	19.2974	19.4375
Q5AB86	LEU4	2-isopropylmalate synthase	0.18912	0.103946	0.323463	17.307	17.3427	17.1454	17.2338	17.3629	17.507	17.3284	17.2463
A0A348HAX4	orf19.5229	Mutant Dis3 like protein	0.0393431	0.103928	0.111108	18.0503	17.9925	18.0502	18.1424	18.1475	18.1527	18.1644	18.1865
A0A1D8PEU5	orf19.985	Fibronectin type-III domain-containing protein	0.036475	0.103889	0.105954	15.9979	16.007	15.9628	16.062	16.0797	16.0412	16.1481	16.1764
A0A1D8PSB2	INN1	Inn1p	0.0732807	0.103795	0.168349	16.2446	16.167	16.0804	16.1691	16.2228	16.2987	16.2038	16.351
C4YQ88	PRE9	Proteasome component Y13	0.0969681	0.103691	0.205412	20.3129	20.476	20.3951	20.361	20.5231	20.5582	20.5027	20.3756
C4YLI2	orf19.4362	AAA domain-containing protein	0.0592063	0.103643	0.146031	17.7554	17.7365	17.8245	17.8638	17.8808	17.8566	17.8606	17.9968
B9WGR3	orf19.2917	Found in mitochondrial proteome protein 38	0.45316	0.103622	0.587986	16.3703	16.2393	16.2318	16.1195	16.4748	16.2467	16.0721	16.5816
Q59QC4	orf19.394	Kynureninase	0.126384	0.10338	0.245084	18.3126	18.3015	18.0985	18.2655	18.3195	18.3338	18.3861	18.3522
A0A1D8PRH8	MED9	Mediator of RNA polymerase II transcription subunit 9	0.45084	0.103274	0.586198	14.8414	15.0459	14.8107	14.4911	14.8855	14.7947	15.0192	14.9028
A0A1D8PLW7	NUP84	Nuclear pore complex protein	0.0732474	0.103149	0.168349	18.1709	18.0759	18.0813	18.1807	18.3368	18.1768	18.2282	18.1795
B9WGE9	orf19.3792	Topoisomerase II-associated deadenylation-dependent mRNA-decapping factor, putative	0.361204	0.102575	0.506741	15.4815	15.2106	15.2309	15.5105	15.4608	15.4795	15.6124	15.2911
Q5AME2	ARO1	Pentafunctional AROM polypeptide	0.115366	0.102197	0.230454	19.6157	19.6287	19.5297	19.6562	19.6849	19.7759	19.7878	19.5905
A0A1D8PK30	RPL35	Ribosomal 60S subunit protein L35A	0.254067	0.102181	0.396561	23.4376	23.4524	23.2133	23.383	23.3309	23.463	23.479	23.6222
A0A1D8PQM3	orf19.7061	PRK domain-containing protein	0.401243	0.10203	0.544473	14.9663	14.9515	14.7793	14.7877	15.0758	15.113	15.0183	14.6858
Q5ALW7	PPE1	Protein phosphatase methylesterase 1	0.301984	0.101972	0.447357	15.6422	15.389	15.2518	15.3752	15.5206	15.535	15.4939	15.5166
A0A1D8PSJ3	SGD1	Sgd1p	0.19251	0.101891	0.327049	17.13	17.1488	17.0689	16.8901	17.2516	17.1253	17.152	17.1165
A0A1D8PGP2	UTP21	rRNA-processing protein	0.239242	0.101736	0.382054	19.1255	19.0717	19.1331	19.0728	19.1736	19.2798	19.3356	19.021
A0A1D8PSM6	SEC63	Protein-transporting protein	0.0538174	0.101698	0.137174	19.3873	19.3341	19.4237	19.492	19.4403	19.5188	19.5624	19.5224
Q5AMH1	ASK1	Associated with spindles and kinetochores protein 1	0.00852874	0.10168	0.0390937	16.5596	16.5993	16.6112	16.6575	16.6668	16.7036	16.718	16.7458
A0A1D8PCR2	orf19.2933	Ubiquitin thioesterase OTU1	0.315268	0.101541	0.460051	15.9765	15.9878	16.2218	16.0495	15.9561	16.2423	16.1603	16.283
Q5A4J9	orf19.3442	Oxidored_FMN domain-containing protein	0.0123814	0.101484	0.0510861	19.0362	19.0269	19.0169	19.113	19.1094	19.1799	19.1299	19.1797
C4YJB4	SMP2	LNS2 domain-containing protein	0.143829	0.101045	0.268515	17.2073	17.0454	17.2112	17.2919	17.2762	17.2795	17.2751	17.3292
A0A1D8PRG9	orf19.7182	Putative tRNA acetyltransferase	0.270738	0.100963	0.413757	17.9663	18.1294	18.2945	18.2125	18.3285	18.3036	18.2282	18.1462
A0A1D8PH00	ASR3	Asr3p	0.534232	0.100716	0.657191	18.6468	18.6645	18.6444	18.7544	18.8458	18.5547	18.5585	19.154
Q5AK59	HAS1	ATP-dependent RNA helicase HAS1	0.188988	0.100194	0.323463	18.8537	19.0292	19.0977	18.8755	19.077	19.0644	19.0319	19.0836
P83777	IPP1	Inorganic pyrophosphatase	0.186293	0.100167	0.320206	22.8747	22.9822	22.959	23.1473	23.0838	23.0112	23.1207	23.1482
Q5AK00	orf19.4021	Uncharacterized protein	0.203163	0.099961	0.339231	18.4355	18.2877	18.2401	18.5021	18.436	18.4435	18.4734	18.5123
C4YSG9	ARP4	Uncharacterized protein	0.149691	0.0998619	0.276182	16.0799	16.1342	16.0443	16.0108	16.1136	16.3044	16.0699	16.1809
C4YRS5	SUI1	Protein translation factor sui1	0.0263575	0.0998196	0.0857145	20.1734	20.1232	20.0519	20.1231	20.2151	20.2139	20.1646	20.2773
C4YK61	orf19.1864	Uncharacterized protein	0.555247	0.0998119	0.677119	15.6104	15.35	15.572	15.5861	15.424	15.689	15.3946	16.0101
Q59RI1	ILS1	Isoleucyl-tRNA synthetase	0.19663	0.0996304	0.331672	18.0849	17.9664	18.0128	17.9673	18.0489	18.041	18.056	18.2841
C4YF82	orf19.4537	Uncharacterized protein	0.131227	0.0994363	0.251924	19.4233	19.3995	19.4148	19.5094	19.5578	19.4473	19.4777	19.6619
C4YMC0	orf19.2363	Rhodanese domain-containing protein	0.532786	0.0994302	0.656018	18.5796	18.3828	18.5802	18.4697	18.7801	18.3118	18.4333	18.8848
A0A1D8PM77	orf19.3778	NLE domain-containing protein	0.0838117	0.099428	0.185025	18.0752	17.9857	18.1129	18.0841	18.0694	18.2012	18.2453	18.1397
A0A1D8PQK7	DCC1	Dcc1p	0.398421	0.0994014	0.541679	16.593	16.8188	16.8415	16.941	16.9971	16.9964	16.9397	16.6587
C4YM04	orf19.5846	RNA polymerase II transcription factor B subunit 2	0.0980746	0.0991776	0.206788	16.6163	16.7126	16.5759	16.7367	16.7855	16.6866	16.7291	16.837
A0A1D8PSD5	orf19.2863	Uncharacterized protein	0.208217	0.0989734	0.345255	17.7955	17.9466	17.6847	17.8378	17.9975	17.9854	17.8363	17.8414
Q5AAG1	EPL1	Enhancer of polycomb-like protein 1	0.314762	0.0988829	0.459717	15.7039	15.6549	15.7675	15.7852	15.9957	15.894	15.7983	15.619
B9WA12	YBP1	Redox regulator, putative	0.228791	0.0986795	0.369392	17.755	17.6812	17.8361	17.6745	17.9769	17.8859	17.6946	17.7841
B9W9V1	RPN1	26S proteasome regulatory subunit RPN1	0.0674406	0.0978783	0.158969	18.2122	18.1751	18.0448	18.1227	18.2338	18.2292	18.2767	18.2066
A0A1D8PPQ9	orf19.684	CID domain-containing protein (Fragment)	0.63685	0.0977075	0.746252	16.3845	15.9774	15.7379	15.7033	16.332	15.7588	16.0604	16.0427
Q59WH7	UBA4	Adenylyltransferase and sulfurtransferase UBA4	0.0624414	0.0976573	0.151344	17.7215	17.8175	17.869	17.8659	17.8516	17.9168	17.9556	17.9407
A0A1D8PQ13	orf19.5574	Putative cysteine synthase	0.162528	0.0974695	0.290809	17.1678	17.3226	17.288	17.2695	17.2479	17.352	17.3472	17.4907
A0A1D8PK79	SMI1B	Smi1bp	0.454168	0.0972944	0.588833	16.6881	16.5988	16.5036	16.6357	16.7405	16.6132	16.4719	16.9898
P46598	HSP90	Heat shock protein 90 homolog	0.0246474	0.0971922	0.0818729	23.2324	23.1371	23.222	23.2328	23.2883	23.2455	23.3314	23.3479
A0A1D8PSE7	IFR2	Ifr2p	0.107904	0.097179	0.220505	19.6994	19.6303	19.6291	19.6515	19.6315	19.8375	19.7479	19.782
A0A1D8PQN6	orf19.7034	Uncharacterized protein	0.410433	0.0970907	0.551941	17.0567	17.1118	17.1447	17.0896	17.1824	16.9742	17.1692	17.4653
A0A1D8PSH3	CIT1	Citrate synthase	0.15904	0.097072	0.286319	21.4162	21.4291	21.434	21.5055	21.5141	21.4125	21.5936	21.6528
A0A1D8PKD2	HAL3	Phosphopantothenoylcysteine decarboxylase complex subunit	0.218416	0.0969401	0.356754	17.7369	17.9697	17.9306	17.9638	17.9407	18.0924	18.0465	17.9091
C4YI47	STE24	CAAX prenyl protease	0.241477	0.0966596	0.383895	19.096	19.1649	19.04	19.3446	19.2295	19.2985	19.2557	19.2484
A0A1D8PGI8	ARO3	Phospho-2-dehydro-3-deoxyheptonate aldolase	0.27459	0.096633	0.418144	20.8161	20.9754	20.7112	20.8765	20.9901	21.0288	20.977	20.7698
Q5AKU3	YBP1	CAP1-binding-protein	0.111427	0.0965736	0.225472	17.3036	17.2417	17.4214	17.3498	17.527	17.4204	17.3791	17.3764
A0A1D8PNX9	GLN3	Nitrogen-responsive transcriptional regulator	0.06287	0.0963772	0.151791	15.3081	15.3049	15.4082	15.2669	15.4017	15.4461	15.4814	15.3444
A0A1D8PJ76	orf19.1697	Uncharacterized protein	0.15763	0.0963451	0.285224	18.7223	18.7515	18.8413	18.595	18.8352	18.8515	18.8558	18.7529
B9WBU8	SPF1	P-type ATPase, putative	0.0546762	0.0963242	0.138317	19.0662	19.0013	19.0451	19.1546	19.1268	19.2041	19.1215	19.2
A0A1D8PQS3	MSC3	Uncharacterized protein	0.265215	0.0962062	0.407811	16.1695	16.0985	15.9547	16.0057	16.18	16.1607	15.9882	16.2844
A0A1D8PHR9	YPT72	Rab family GTPase	0.187309	0.0961889	0.321617	17.5839	17.6496	17.6205	17.83	17.7942	17.7452	17.6966	17.8328
P0CU37	orf19.1124.2	Diphthine methyl ester synthase 2	0.226713	0.0961285	0.366869	19.5766	19.4525	19.6017	19.3887	19.7223	19.637	19.5541	19.4906
C4YNG8	orf19.3286	Glucosidase 2 subunit beta	0.221682	0.0960444	0.36084	16.8953	16.9189	17.1358	16.9318	17.0517	17.0898	16.9606	17.1638
C4YKQ6	TIM23	Mitochondrial import inner membrane translocase subunit TIM23	0.194913	0.0959861	0.329445	19.8678	19.9374	19.8679	19.7889	20.0865	19.9906	19.9508	19.818
Q5A9D9	LYS12	Homoisocitrate dehydrogenase	0.521472	0.0955347	0.646845	20.7305	21.177	20.8964	21.2495	21.0605	21.3032	21.0577	21.0141
Q5AK42	orf19.3978	rRNA-processing protein EFG1	0.0206697	0.0955105	0.0729508	19.1815	19.151	19.197	19.1032	19.2417	19.3042	19.198	19.2708
A0A1D8PNM3	orf19.4340.1	Sm protein F	0.124946	0.0952576	0.242769	16.9952	17.0238	16.9879	17.1353	17.1558	17.0643	17.0678	17.2353
Q59U81	SWR1	Helicase SWR1	0.0686118	0.095224	0.160968	16.3925	16.2361	16.2705	16.2622	16.4493	16.3526	16.3565	16.3839
C4YM01	CWT1	Zn(2)-C6 fungal-type domain-containing protein	0.0898056	0.0951925	0.194676	15.424	15.2971	15.4707	15.4448	15.5246	15.5518	15.5014	15.4396
C4YK36	MCM3	DNA replication licensing factor MCM3	0.0928041	0.0950979	0.19922	18.3992	18.3502	18.3845	18.5026	18.5437	18.5782	18.4677	18.4273
C4YMM3	RPS20	40S ribosomal protein S20	0.4901	0.0946407	0.62086	23.3361	23.3924	23.2502	23.6991	23.407	23.3568	23.5664	23.7261
Q59NG8	NHX1	Sodium/hydrogen exchanger	0.229342	0.0945288	0.37004	16.6514	16.4939	16.5273	16.5761	16.7229	16.4811	16.6861	16.7368
A0A1D8PU58	orf19.7593	Asparaginase	0.394289	0.0945118	0.538119	18.2591	18.2029	18.1856	18.1735	18.3517	18.434	18.3927	18.0207
O94042	Ca41C10.08	Beta transducin or WD domain protein	0.0957321	0.0945066	0.203227	17.9743	18.0144	18.0922	17.9208	18.0145	18.1381	18.1496	18.0775
A0A1D8PCL4	orf19.4532	Uncharacterized protein	0.0559439	0.0941525	0.140609	18.8521	18.8703	18.9824	18.9065	18.9513	18.9499	19.0291	19.0577
C4YKJ1	orf19.4078	Uncharacterized protein	0.44741	0.0940987	0.583568	17.0046	16.8692	17.104	17.1337	17.204	17.2645	17.1848	16.8345
A0A1D8PHC4	orf19.3547	PUM-HD domain-containing protein	0.123267	0.094093	0.240823	18.553	18.5173	18.4954	18.583	18.6179	18.5521	18.5966	18.7585
A0A1D8PQ82	NOG2	Nucleolar GTP-binding protein 2	0.0370964	0.0939401	0.107288	20.3732	20.3285	20.3469	20.261	20.3849	20.3916	20.4123	20.4965
A0A1D8PRL4	MIS12	Formyltetrahydrofolate synthetase	0.0224637	0.0938635	0.0771387	20.1161	20.0507	20.0272	20.0778	20.0991	20.2012	20.1948	20.1522
Q5A519	orf19.927	EKC/KEOPS complex subunit CGI121	0.0813774	0.0938427	0.181585	17.0442	17.1175	17.0375	16.9706	17.181	17.1926	17.124	17.0474
A0A1D8PQZ0	CRN1	Coronin	0.128251	0.0937025	0.247259	18.8481	18.7187	18.661	18.7997	18.8332	18.7996	18.8249	18.9445
Q5A2W2	orf19.7449	Protein DML1	0.67441	0.093584	0.774818	15.4277	15.5433	15.5589	14.8522	15.2828	15.3131	15.3339	15.8266
C4YFI9	orf19.6039	t-SNARE coiled-coil homology domain-containing protein	0.407756	0.0935102	0.550012	17.9514	17.8207	17.8393	18.116	18.0284	17.9651	17.8649	18.243
A0A1D8PF76	orf19.1139	ApbA_C domain-containing protein	0.0807354	0.0935004	0.180518	20.3647	20.4011	20.2916	20.4273	20.4082	20.5176	20.5268	20.406
A0A1D8PI79	PEX17	Pex17p	0.508955	0.0934923	0.636321	16.9533	17.0117	17.0508	16.6116	16.8865	16.8437	17.0429	17.2282
A0A1D8PHI7	orf19.6886	Ribosome biogenesis protein NOP53	0.35259	0.0933787	0.498078	17.8814	17.764	17.8933	17.7242	17.8642	17.8037	17.8232	18.1454
C4YHZ1	orf19.4711	Uncharacterized protein	0.263138	0.0932366	0.405882	15.9608	15.9345	15.8189	15.9943	15.9624	16.0721	15.8787	16.1683
C4YL72	orf19.3720	Uncharacterized protein	0.771291	0.0931689	0.849214	14.263	14.4827	14.069	15.1228	15.0883	14.4999	14.1013	14.6207
A0A1D8PGU2	FEN12	Elongation of fatty acids protein	0.607842	0.0931416	0.723767	17.6142	17.4481	17.7362	17.9462	18.1271	17.787	17.4659	17.7373
A0A1D8PQV5	orf19.6908	Dihydrofolate synthetase	0.163908	0.0931386	0.292647	15.733	15.6262	15.6959	15.7323	15.9079	15.8357	15.724	15.6923
C5K455	CAWG_06158	PX domain-containing protein	0.0684972	0.0927284	0.160775	17.6449	17.5434	17.5973	17.6274	17.6951	17.661	17.6371	17.7908
A0A1D8PNX8	orf19.3914	Uncharacterized protein	0.0625309	0.0926113	0.151487	17.8113	17.8362	17.7528	17.9133	17.9451	17.9379	17.9027	17.8983
B9WM09	orf19.6623	Transcription elongation factor 1 homolog	0.649515	0.0925559	0.754608	17.432	18.262	18.0052	18.1089	18.1396	18.0773	17.9523	18.009
A0A1D8PRM5	ATP17	F1F0 ATP synthase subunit f	0.346716	0.0925203	0.493072	20.6485	20.7664	20.6554	20.945	20.7667	20.7333	20.9046	20.9808
A0A1D8PFV0	FTR1	High-affinity iron permease	0.380025	0.0924629	0.524115	18.6623	18.8576	18.71	18.8724	19.047	18.9446	18.6784	18.8022
A0A1D8PTW1	orf19.7316	Uncharacterized protein	0.628595	0.0923726	0.739104	15.4014	15.9998	15.8682	15.943	16.1612	15.7172	16.03	15.6734
C4YGM5	orf19.2917	Found in mitochondrial proteome protein 38	0.0335992	0.0922201	0.100777	19.3047	19.3481	19.3056	19.2973	19.4271	19.3603	19.3647	19.4725
C4YSD3	ORM1	Protein ORM1	0.281931	0.0921786	0.42628	17.0832	17.0589	17.0772	17.016	17.0178	17.2659	17.0421	17.2782
A0A1D8PKD3	NOG1	Nucleolar GTP-binding protein 1	0.0688967	0.0921374	0.161332	19.2235	19.225	19.2296	19.2928	19.2876	19.2909	19.326	19.4349
O74161	CHS5	Chitin biosynthesis protein CHS5	0.194906	0.092131	0.329445	18.5377	18.7922	18.711	18.6202	18.724	18.8037	18.7722	18.7296
A0A1D8PLL7	orf19.2731	Uncharacterized protein	0.735909	0.0920553	0.82308	14.4326	14.7686	14.5889	14.6625	14.2226	14.7007	14.5298	15.3678
A0A1D8PEZ5	orf19.2319	NUC153 domain-containing protein	0.0509273	0.0920375	0.133026	17.7276	17.7238	17.7378	17.6068	17.7489	17.8238	17.8134	17.778
P46587	SSA2	Heat shock protein SSA2	0.243331	0.0919917	0.384875	22.6402	22.5103	22.529	22.6819	22.5701	22.6164	22.718	22.8248
A0A1D8PPZ6	orf19.5543	Uncharacterized protein	0.60944	0.0912866	0.724167	16.3694	16.3766	16.3506	16.4237	16.0434	16.5461	16.8162	16.4797
A0A1D8PRG1	orf19.7198	CCR4-NOT core subunit	0.408921	0.091251	0.550837	17.7566	17.7914	17.6997	17.4559	17.8931	17.8332	17.769	17.5732
A0A1D8PMK4	orf19.2887	Uncharacterized protein	0.37602	0.0910884	0.520756	17.9236	18.1439	18.2202	18.0167	18.2559	18.094	18.0121	18.3068
A0A1D8PGR8	MUD2	RRM domain-containing protein	0.250092	0.09104	0.392189	18.0814	18.1526	17.9705	17.8858	18.0336	18.1429	18.0724	18.2055
A0A1D8PGW7	orf19.864	Uncharacterized protein	0.108159	0.0907819	0.220845	17.5324	17.3488	17.4146	17.4531	17.5559	17.5593	17.4451	17.5518
Q59LU0	DBP2	ATP-dependent RNA helicase DBP2	0.304958	0.0907696	0.450287	20.1535	20.2091	20.2107	20.1311	20.0828	20.3787	20.3881	20.2179
C4YD51	orf19.4857	DSPc domain-containing protein	0.614513	0.0907612	0.728572	13.9812	14.1621	13.9322	14.182	13.8045	14.1801	14.0859	14.5501
Q5ABT8	BMT4	Beta-mannosyltransferase 4	0.334176	0.0905041	0.479349	17.2556	17.046	17.0891	17.1332	17.2401	17.2386	17.3776	17.0297
C4YSX5	orf19.1338	Uncharacterized protein	0.171727	0.0901833	0.301736	18.5434	18.4265	18.3474	18.5001	18.6274	18.5905	18.5018	18.4585
Q5AL46	orf19.4931	Cysteinyl-tRNA synthetase	0.0683399	0.0901135	0.160633	19.1329	19.1117	19.0531	19.1546	19.2313	19.2297	19.2462	19.1056
A0A1D8PSP5	orf19.494	H/ACA ribonucleoprotein complex non-core subunit NAF1	0.261034	0.090032	0.403888	18.4636	18.4029	18.5081	18.3704	18.6399	18.4557	18.3859	18.6236
Q5A1C7	orf19.2892	Uncharacterized protein	0.694907	0.089782	0.789104	14.5662	14.6534	14.4799	15.3452	14.6659	14.8363	15.0444	14.8572
A0A1D8PL97	orf19.4677	HIT-type domain-containing protein	0.279394	0.0893093	0.423344	15.1642	15.1176	15.1436	15.1475	15.3953	15.0671	15.2577	15.2101
A0A1D8PQ45	orf19.5618	Uncharacterized protein	0.0566239	0.0892375	0.141945	17.4023	17.3007	17.3731	17.3731	17.5321	17.4023	17.4092	17.4625
A0A1D8PI15	RPS10	Ribosomal 40S subunit protein S10A	0.383875	0.0889799	0.528107	23.4425	23.2754	23.2044	23.3548	23.1815	23.43	23.5283	23.4932
A0A1D8PK48	orf19.5985	Prefoldin subunit 3	0.509789	0.0888369	0.637044	17.4515	17.463	17.6019	17.653	17.5964	17.484	17.4847	17.9596
A0A1D8PSY2	orf19.641	J domain-containing protein	0.216234	0.0886641	0.354624	17.1323	17.0212	16.92	16.96	17.0337	17.2263	17.0839	17.0442
A0A1D8PMC8	BRN1	Condensin complex subunit 2	0.432268	0.0886563	0.570548	15.7954	15.5579	15.5968	15.8187	15.7487	15.6809	15.6751	16.0186
A0A1D8PF34	PSP1	Psp1p	0.419705	0.0886075	0.560328	16.5692	16.4955	16.8404	16.7485	16.8616	16.8054	16.7731	16.568
A0A1D8PQI5	orf19.7102	Uncharacterized protein	0.398897	0.0884885	0.542177	14.9677	15.3349	15.2605	15.0723	15.1757	15.21	15.2293	15.3743
A0A1D8PJN3	DNF1	Phospholipid-transporting ATPase	0.152284	0.0881897	0.278795	17.2915	17.2936	17.4215	17.421	17.3595	17.441	17.4317	17.5481
Q96W55	RPL39	60S ribosomal protein L39	0.267116	0.0880726	0.409606	20.9164	21.0492	20.9818	21.1204	21.1904	21.017	20.9984	21.2143
A0A1D8PI19	PHM7	Phm7p	0.0504866	0.0880199	0.132109	16.7408	16.8279	16.7796	16.8617	16.9524	16.8344	16.8816	16.8937
A0A1D8PMB5	orf19.1792	Anaphase promoting complex subunit	0.353613	0.0879618	0.499029	16.944	16.708	16.8119	16.9707	17.04	17.0278	16.7682	16.9506
A0A1D8PTI7	RPS27	40S ribosomal protein S27	0.64654	0.0878157	0.753615	22.6622	23.4154	23.2204	23.3586	23.3068	23.2155	23.2428	23.2427
C4YGU2	orf19.1796	Uncharacterized protein	0.0363288	0.0877408	0.105715	18.147	18.2489	18.1606	18.2313	18.2299	18.3126	18.2809	18.3154
Q5A2K5	orf19.2200	L-type lectin-like domain-containing protein	0.272391	0.0876613	0.41539	16.8701	16.7886	16.6819	16.6525	16.786	16.9518	16.8896	16.7164
B9WLN7	NHP2	Ribonucloprotein	0.229651	0.0874125	0.37042	18.2812	18.4776	18.5559	18.4363	18.5265	18.5725	18.4976	18.5039
A0A1D8PPN1	FGR47	Fgr47p	0.198757	0.0873398	0.333788	15.8245	15.6359	15.765	15.8692	15.9318	15.8513	15.7879	15.873
Q5ACI8	CPR6	Peptidyl-prolyl cis-trans isomerase D	0.0610715	0.0873208	0.14932	20.5671	20.6425	20.6725	20.6119	20.6764	20.6455	20.7501	20.7713
B9WGF1	RPL24A	Ribosomal protein, large subunit, putative	0.316773	0.0872828	0.461841	23.6538	23.6045	23.5226	23.8301	23.8526	23.764	23.7012	23.6425
C4YEW9	TSR2	Pre-rRNA processing protein TSR2	0.217238	0.087233	0.355585	18.3594	18.3877	18.23	18.2008	18.3473	18.3886	18.4968	18.2941
Q59PE7	orf19.6346	Protein BCP1	0.00240052	0.0871914	0.0160856	18.7192	18.7447	18.7827	18.7563	18.8203	18.8664	18.8234	18.8414
Q59Y40	UTP15	SnoRNA-binding rRNA-processing protein	0.0383289	0.0870567	0.109298	18.8744	18.8767	18.782	18.7849	18.8853	18.9091	18.9303	18.9415
A0A1D8PRE0	ENP1	SnoRNA-binding rRNA-processing protein	0.23975	0.0869794	0.382494	18.7931	18.7443	18.853	18.7209	18.7706	18.8059	18.8544	19.0283
A0A1D8PD23	orf19.3062	Uncharacterized protein	0.400966	0.0868786	0.544246	14.6634	14.3836	14.6037	14.6534	14.6938	14.6342	14.4921	14.8315
A0A1D8PNZ8	orf19.3939	ER membrane protein complex subunit 2	0.13259	0.0865834	0.253676	16.5102	16.5147	16.5789	16.6399	16.6494	16.6308	16.5611	16.7487
B9WLP8	orf19.540	Palmitoyl-protein hydrolase 1	0.205559	0.0865053	0.342438	16.5359	16.4308	16.6257	16.6216	16.7035	16.6575	16.6754	16.5236
Q5ADN7	orf19.6804	Signal recognition particle subunit SRP68	0.00862231	0.0863821	0.0393516	18.7192	18.6761	18.6759	18.6331	18.7581	18.7671	18.7909	18.7337
A0A1D8PQA6	SNF4	AMP-activated serine/threonine-protein kinase regulatory subunit	0.0715616	0.0863439	0.165505	18.4235	18.4597	18.4257	18.4377	18.4339	18.5593	18.5189	18.5799
Q5AJS6	orf19.1646	Multiple RNA-binding domain-containing protein 1	0.159833	0.0861911	0.287227	18.2719	18.078	18.2037	18.128	18.214	18.2387	18.2229	18.3507
C4YS39	PRE1	Proteasome subunit beta	0.0255109	0.0860814	0.0839595	18.426	18.4255	18.4355	18.4468	18.5156	18.4816	18.5812	18.4997
A0A1D8PHU4	orf19.2257	Uncharacterized protein	0.0400666	0.0860004	0.112495	19.033	19.0533	18.979	19.1075	19.1716	19.1386	19.1021	19.1046
A0A1D8PND3	LEU3	Leucine-responsive transcriptional regulator	0.248632	0.0859599	0.391087	17.6798	17.6316	17.6591	17.4403	17.6437	17.6323	17.6845	17.7942
Q5ADL9	orf19.6822	Defective in cullin neddylation protein 1	0.316431	0.0858943	0.461477	17.5842	17.3731	17.4307	17.5507	17.7377	17.5627	17.4501	17.5317
A0A1D8PGZ0	orf19.843	Phosphoprotein phosphatase	0.0026895	0.0858848	0.017517	19.7013	19.7451	19.7579	19.7371	19.8301	19.8061	19.8226	19.8261
B9WD59	EIS1	Uncharacterized protein ymr031c homologue, putative	0.460349	0.0858357	0.595184	17.4694	17.2377	17.0658	17.0598	17.4051	17.283	17.1937	17.2942
B9WII4	orf19.107	Probable ATP-dependent RNA helicase, putative	0.532883	0.0857578	0.656018	14.6509	15.1452	15.0719	14.911	14.8903	15.0352	14.9891	15.2076
A0A1D8PQG9	orf19.7125	Uncharacterized protein (Fragment)	0.522631	0.0846339	0.647885	15.348	15.6674	15.8285	15.8144	15.8881	15.6909	15.7188	15.6991
C4YSI6	orf19.5605	Arrestin_C domain-containing protein	0.52004	0.0845499	0.646284	16.7596	16.4693	16.5939	16.2191	16.5168	16.6406	16.5678	16.6548
A0A1D8PI53	orf19.3635	Uncharacterized protein	0.280672	0.0842785	0.424893	19.1725	19.1156	19.1553	19.2498	19.3776	19.1809	19.1244	19.3476
A0A1D8PQD6	NOP8	Nop8p	0.411929	0.0842579	0.553689	16.5989	16.5686	16.5933	16.3789	16.3849	16.7015	16.7183	16.6721
C4YK21	orf19.2276	DNA-directed RNA polymerase subunit	0.657197	0.0842214	0.760337	17.7525	18.4394	18.5049	18.242	18.3475	18.319	18.2403	18.369
A0A1D8PHG1	OSH4	Oxysterol-binding protein	0.294589	0.0841035	0.439939	19.2561	19.0907	19.1232	19.3732	19.3013	19.3578	19.2803	19.2401
C4YG47	TIF32	Eukaryotic translation initiation factor 3 subunit A	0.309215	0.0840756	0.454416	19.2457	19.2992	19.074	19.3117	19.3198	19.2066	19.4564	19.2841
C4YGV4	orf19.2631	Protein IKI3	0.068751	0.0840379	0.161142	18.1308	18.0936	18.2148	18.0856	18.1921	18.2407	18.2649	18.1632
A0A1D8PI17	RNR22	Rnr22p	0.263816	0.0840154	0.406423	18.9303	19.0385	18.944	19.1505	19.076	19.127	18.9907	19.2058
A0A1D8PCX0	TCB3	Uncharacterized protein	0.302848	0.0839837	0.448165	19.0362	18.8986	18.8014	19.059	19.0177	19.134	19.0484	18.931
B9WCX1	TIF11	Eukaryotic translation initiation factor 4C	0.189386	0.0835138	0.323463	20.9986	21.2335	21.1047	21.074	21.2277	21.2058	21.1396	21.1716
A0A1D8PJ26	KGD1	Oxoglutarate dehydrogenase (succinyl-transferring)	0.0483674	0.0832744	0.128292	20.0562	20.0818	20.0425	20.109	20.1129	20.1988	20.2074	20.1036
Q59U61	orf19.1890	Putative carboxylic ester hydrolase	0.392182	0.0830528	0.535831	17.0343	17.1849	17.3549	16.9893	17.2337	17.2055	17.2636	17.1929
A0A1D8PSM7	NIP100	Nip100p	0.486312	0.0828599	0.617161	15.43	15.3134	15.1472	15.3542	15.553	15.1561	15.3371	15.5301
Q59PU4	GPI8	GPI-anchor transamidase	0.406085	0.0828554	0.548529	15.2052	15.461	15.422	15.6111	15.5497	15.5622	15.4504	15.4684
C4YQU7	NAM7	ATP-dependent helicase NAM7	0.17505	0.082854	0.305931	18.8793	18.8729	18.832	18.7957	18.8973	18.9936	19.0103	18.8101
A0A1D8PEI3	orf19.4748	U2 snRNP complex subunit	0.124662	0.0828435	0.242415	16.0902	16.1313	16.0074	16.0021	16.0573	16.1811	16.1158	16.2082
A0A1D8PHD1	orf19.3556	Uncharacterized protein	0.383257	0.082822	0.52784	19.0076	18.8964	19.1993	18.9928	19.1016	18.967	19.0937	19.2651
A0A1D8PFT1	SMF13	Divalent metal ion transporter	0.611357	0.0828099	0.725694	15.2179	15.486	15.5417	15.1261	15.4348	15.6718	15.4856	15.1108
A0A1D8PS12	CDC60	Leucyl-tRNA synthetase	0.176131	0.0827975	0.307252	20.4865	20.407	20.419	20.6007	20.6	20.5284	20.6178	20.4981
A0A1D8PCM4	orf19.3661	Putative ubiquitin-specific protease	0.634328	0.0827828	0.744308	15.9558	15.832	15.8913	15.8505	15.8378	15.9425	15.6783	16.4022
B9WD56	SCT1	Glycerol 3-phosphate sn-1 acyltransferase (Ec 2.3.1.15), putative	0.156524	0.0827784	0.283843	15.5754	15.5094	15.6034	15.5757	15.6787	15.7131	15.6836	15.5197
B9WFH1	MLP1	Myosin-like protein, putative	0.50345	0.0827407	0.63182	16.6895	17.0679	16.7703	16.9619	16.9564	17.1409	16.7619	16.9613
A0A1D8PSC6	orf19.2857	DNA helicase	0.375213	0.0827267	0.520072	17.698	17.8853	17.9462	18.0461	18.0746	17.8873	17.9268	18.0177
Q5A5Q4	orf19.5345	Uncharacterized protein	0.458066	0.0826354	0.592959	18.969	18.9666	18.9324	18.8848	18.9057	18.894	18.9794	19.3043
Q5AD56	NOT3	General negative regulator of transcription subunit 3	0.108923	0.0825728	0.222041	17.0623	17.0047	17.0138	17.0829	17.1991	17.0881	17.0384	17.1685
C4YCW7	orf19.2335	Uncharacterized protein	0.240798	0.0825499	0.383427	18.8752	18.9398	18.9682	18.9982	19.008	19.0752	19.1426	18.8858
Q59R09	ATM1	Iron-sulfur clusters transporter ATM1, mitochondrial	0.419917	0.0824233	0.56034	15.9673	15.9882	15.907	15.8895	16.1603	16.1232	16.0241	15.7742
Q59LF9	orf19.1214	Methionine aminopeptidase 2	0.182985	0.0823858	0.316268	18.8539	18.9187	18.9233	18.7499	18.8666	18.9815	19.0272	18.8999
C4YS59	orf19.2163	Vacuolar membrane protease	0.148953	0.0823717	0.275127	17.0669	16.9201	16.9904	16.9983	17.0786	16.9755	17.0848	17.1662
A0A1D8PSH8	orf19.4398	Uncharacterized protein	0.545205	0.082362	0.668048	15.7775	15.9112	15.5709	15.6724	15.5423	15.8987	15.7834	16.037
Q5AB80	KEL1	Kel1p	0.101996	0.0820889	0.21209	17.6997	17.6177	17.7069	17.7369	17.7305	17.7227	17.7683	17.8681
C4YKJ5	KIS1	AMPKBI domain-containing protein	0.109206	0.0819288	0.222435	17.7673	17.6944	17.7301	17.8314	17.9239	17.779	17.7994	17.8486
C4YI89	ACP12	Acyl carrier protein	0.414995	0.0818632	0.556307	21.5792	21.6442	21.6005	21.5945	21.7675	21.5068	21.5847	21.8868
A0A1D8PI86	orf19.2167	Ribosome biosynthesis protein	0.127519	0.0817938	0.246709	17.5415	17.5953	17.5949	17.5583	17.5824	17.7262	17.7191	17.5896
A0A1D8PPA3	orf19.1182	Uncharacterized protein	0.40411	0.0817609	0.547152	15.5457	15.6151	15.68	15.6323	15.6116	15.7094	15.5522	15.9269
B9WM33	DAD3	Subunit of Dam1 complex (Aka DASH complex), putative	0.78199	0.0817402	0.856334	14.8463	15.3835	15.3301	15.8135	15.6012	15.7205	15.5483	14.8304
A0A1D8PCV8	RSC2	Uncharacterized protein	0.0998641	0.0815741	0.20911	17.9647	17.9193	17.8406	17.9319	17.9176	18.0022	17.9878	18.0751
A0A1D8PQ57	APA2	Bifunctional AP-4-A phosphorylase/ADP sulfurylase	0.0337885	0.0814983	0.101045	19.2634	19.2558	19.3216	19.25	19.3824	19.3058	19.3236	19.4051
Q59ZY9	NCS2	Cytoplasmic tRNA 2-thiolation protein 2	0.0319287	0.0810785	0.0971037	17.6176	17.6184	17.6834	17.5716	17.699	17.7254	17.6589	17.7319
A0A1D8PRN8	KIN2	Non-specific serine/threonine protein kinase	0.190788	0.0809795	0.3249	18.4237	18.3644	18.3163	18.5193	18.4894	18.5001	18.401	18.557
Q5A0J9	orf19.5812	Enhancer of translation termination 1	0.0462125	0.0809277	0.124031	20.3469	20.2257	20.3143	20.2923	20.4037	20.3885	20.3886	20.3222
A0A1D8PQD9	orf19.1083	NFACT-R_1 domain-containing protein	0.675418	0.0808668	0.775141	16.0072	16.2875	16.7212	16.7024	16.4709	16.448	16.5153	16.6076
C4YS07	orf19.3990	DNA-directed RNA polymerase III subunit RPC9	0.228415	0.0807321	0.369024	18.0838	18.1179	18.253	18.0051	18.1883	18.1968	18.1363	18.2613
A0A1D8PKC1	SAM50	SAM complex subunit	0.151018	0.0807027	0.277704	17.404	17.4123	17.4878	17.3178	17.3931	17.4744	17.5433	17.534
Q59PR7	SDA1	Protein SDA1	0.245301	0.0804208	0.387006	20.4263	20.4488	20.4643	20.2359	20.3969	20.4733	20.494	20.5328
Q5ANL4	NUP85	Nuclear pore complex protein Nup85	0.395207	0.079684	0.53878	19.4831	19.2972	19.56	19.4293	19.6766	19.5559	19.5016	19.3541
A0A1D8PM19	orf19.1426	Uncharacterized protein	0.444442	0.0794525	0.58122	17.1298	17.0142	17.1275	17.2652	17.1375	17.1031	17.1599	17.454
Q5ADL0	PRP5	Pre-mRNA-processing ATP-dependent RNA helicase PRP5	0.357682	0.0792438	0.502918	15.6837	15.8135	15.6679	15.5306	15.645	15.6735	15.8509	15.8433
A0A1D8PGB7	ENT2	Epsin	0.0352911	0.0791846	0.104033	18.2437	18.2808	18.2669	18.3431	18.4212	18.3356	18.3574	18.3371
Q9HFV5	orf19.1249	1-(5-phosphoribosyl)-5-[(5-phosphoribosylamino)methylideneamino] imidazole-4-carboxamide isomerase	0.409409	0.0791507	0.551259	16.9602	17.1603	17.2383	17.2712	17.3853	17.1392	17.2533	17.1688
A0A1D8PDU0	orf19.6255	LisH domain-containing protein	0.276107	0.0790736	0.419779	17.1565	16.9392	16.981	16.9192	17.1816	17.0154	17.0685	17.0467
Q59KY8	SIT4	Serine/threonine-protein phosphatase SIT4	0.45257	0.0789138	0.587644	17.4073	17.7199	17.7799	17.7381	17.8563	17.736	17.7213	17.6473
A0A1D8PGA6	RPN9	Proteasome regulatory particle lid subunit	0.111782	0.0786368	0.225741	19.1699	19.1878	19.2099	19.1058	19.2728	19.3123	19.252	19.1509
C4YHF1	MGM1	Protein MGM1, mitochondrial	0.164925	0.0784867	0.294041	17.4415	17.5584	17.4644	17.3561	17.5358	17.577	17.4671	17.5544
C4YKM3	orf19.1400	PCI domain-containing protein	0.630184	0.0783797	0.740622	14.8533	14.4976	14.7839	14.9612	15.0813	14.5238	14.938	14.8665
C4YK16	RCK2	Serine/threonine-protein kinase srk1	0.0236169	0.0781973	0.0796191	18.5154	18.4973	18.4953	18.5835	18.6264	18.5721	18.6174	18.5883
C4YFV3	DIM1	rRNA adenine N(6)-methyltransferase	0.415606	0.0781803	0.556677	17.6294	17.6365	17.6861	17.428	17.5562	17.684	17.5903	17.8622
A0A1D8PUB0	LTV1	Ltv1p	0.287723	0.0781193	0.43278	18.0777	18.1838	18.2288	18.1246	18.3397	18.1143	18.1569	18.3165
C4YNM4	orf19.2518	Uncharacterized protein	0.47738	0.0780091	0.609869	18.4697	18.4004	18.5049	18.5437	18.4752	18.4497	18.4673	18.8386
C4YEQ1	PDR16	CRAL-TRIO domain-containing protein	0.176164	0.0779332	0.307252	17.348	17.2947	17.1915	17.3975	17.3442	17.4175	17.3983	17.3835
Q5AK60	HYS2	DNA-directed DNA polymerase delta subunit	0.688132	0.0773702	0.783557	17.0717	16.978	16.9708	16.9878	16.9042	16.8961	16.9164	17.601
A0A1D8PCZ5	ARP7	Uncharacterized protein	0.333263	0.077259	0.478591	18.9543	18.8084	18.7787	18.812	18.9532	18.9962	18.9776	18.7353
C4YP78	RPS12	40S ribosomal protein S12	0.72359	0.0770578	0.813324	22.6357	23.3854	23.2798	23.4417	23.3084	23.2936	23.4166	23.0323
A0A1D8PGE3	RAD23	UV excision repair protein RAD23	0.0459095	0.0770527	0.123502	19.7319	19.786	19.8382	19.8349	19.8442	19.8659	19.9112	19.8779
A0A1D8PLC6	HRT2	Sugar phosphate phosphatase	0.0689361	0.0769499	0.161348	19.5468	19.4987	19.5168	19.534	19.5446	19.6185	19.6736	19.5675
A0A1D8PHJ5	orf19.4116	N-acetyltransferase	0.276545	0.0769371	0.420179	15.708	15.6252	15.7343	15.8087	15.8672	15.7753	15.882	15.6594
Q5APC8	DAM1	DASH complex subunit DAM1	0.686032	0.0768914	0.782503	14.9621	15.1169	15.0161	15.065	14.9879	14.8783	14.9785	15.623
A0A1D8PG44	POM152	Pom152p	0.0371066	0.0767802	0.107288	17.6334	17.5946	17.642	17.6057	17.6645	17.6816	17.672	17.7646
A0A1D8PIK8	COE1	Uncharacterized protein	0.672539	0.0766833	0.773055	14.6922	14.9216	14.7884	14.3596	14.9087	14.4996	14.6231	15.0371
Q5A315	orf19.6448	Uncharacterized protein	0.203064	0.0766383	0.339209	16.9416	16.8528	16.8118	16.9541	16.8911	16.9592	16.9348	17.0818
Q59N29	SPB4	ATP-dependent rRNA helicase SPB4	0.213309	0.0765624	0.351207	17.003	16.8661	16.9096	16.9	17.072	16.999	17.0458	16.8682
Q5ALP8	orf19.1527	Uncharacterized protein	0.505397	0.0764023	0.633465	16.1132	16.2568	16.0672	15.9652	16.1907	16.0036	16.098	16.4156
Q59NG2	RAD52	Recombinase	0.432695	0.0761981	0.570809	15.4969	15.4755	15.4757	15.463	15.4291	15.5948	15.4168	15.7753
P46589	AAF1	Adherence factor	0.352076	0.0761869	0.497991	16.5086	16.3099	16.3558	16.5431	16.5298	16.6214	16.383	16.488
Q5A388	PTC5	Type 2C protein phosphatase	0.0721768	0.0761689	0.166671	17.3905	17.4741	17.4846	17.407	17.4825	17.5092	17.4795	17.5897
A0A1D8PGR6	HYU1	5-oxoprolinase	0.0107821	0.0760916	0.0456998	18.492	18.418	18.463	18.4809	18.5228	18.5268	18.5631	18.5455
Q5AMQ3	RGA2	Rga2p	0.285343	0.0760495	0.429611	18.275	18.2613	18.3622	18.2835	18.3761	18.3347	18.251	18.5243
A0A1D8PJ34	orf19.6166	DUF676 domain-containing protein	0.301255	0.0760421	0.446677	14.7166	14.7783	14.8541	14.7619	14.8648	14.9621	14.8983	14.6899
A0A1D8PQT4	GCN3	eIF-2B GDP-GTP exchange factor subunit alpha	0.331627	0.0756828	0.477001	17.4959	17.6464	17.5998	17.6067	17.5979	17.7047	17.815	17.5338
C4YCM0	MUP1	High-affinity methionine permease	0.504071	0.0754101	0.63244	15.4732	15.4684	15.3839	15.2301	15.2634	15.6038	15.3688	15.6214
A0A1D8PQR0	PHM5	Endopolyphosphatase	0.489517	0.075397	0.620279	17.7341	18.0375	17.9833	17.712	17.8585	18.0417	18.0402	17.828
A0A1D8PD63	SEN15	Sen15p	0.515158	0.0753469	0.641338	16.6443	16.64	16.5895	16.8017	16.5711	16.7427	16.6511	17.0121
G1UA34	FUR1	Putative uracil phosphoribosyltransferase	0.123973	0.0751373	0.241728	21.4072	21.5522	21.4025	21.4599	21.4899	21.5642	21.4997	21.5685
C4YDA6	orf19.4793	Uncharacterized protein	0.504598	0.0750062	0.632782	17.5757	17.5829	17.7261	17.5565	17.7507	17.6068	17.4716	17.9122
A0A1D8PCP8	orf19.3686	ATP synthase complex assembly protein	0.0164331	0.074929	0.0621835	18.2199	18.2896	18.2555	18.2421	18.3182	18.2822	18.3589	18.3475
A0A1D8PPI2	TOP1	DNA topoisomerase I	0.0660473	0.0745776	0.156949	19.6895	19.7283	19.6116	19.6553	19.6856	19.7822	19.7741	19.741
A0A1D8PRE9	HIS7	Imidazole glycerol phosphate synthase hisHF	0.0356601	0.0744714	0.104754	19.2402	19.2169	19.1554	19.2439	19.3006	19.3307	19.28	19.243
C4YER9	IMP1	Mitochondrial inner membrane protease subunit	0.355958	0.0744623	0.500777	16.2217	16.0575	16.1257	16.0927	16.1077	16.1488	16.1518	16.3874
Q59VP4	orf19.1049	Nudix hydrolase domain-containing protein	0.111467	0.0743574	0.225472	15.9485	15.9462	15.8641	15.9693	15.9596	16.0663	16.0554	15.9444
A0A1D8PKI9	orf19.7457	Uncharacterized protein	0.506129	0.0742755	0.634223	16.6177	16.3843	16.1886	16.2706	16.3595	16.5228	16.5003	16.3758
A0A1D8PN83	orf19.4149.1	Ribosomal 40S subunit protein S11A	0.448653	0.0742712	0.584349	23.2048	23.4992	23.4017	23.4745	23.3412	23.4206	23.4773	23.6382
C4YHC1	orf19.3367	Uncharacterized protein	0.23593	0.0742478	0.378828	17.709	17.6409	17.6022	17.5664	17.8331	17.7059	17.6518	17.6248
A0A1D8PND7	orf19.4228	Uncharacterized protein	0.368363	0.0742055	0.513582	18.0139	17.9743	18.0339	18.2715	18.1354	18.091	18.1317	18.2323
A0A1D8PN03	FOL1	Folic acid synthesis protein fol1	0.153537	0.0741883	0.280366	17.8675	17.8651	17.8163	17.8163	17.8957	17.9875	17.965	17.8138
A0A1D8PM03	orf19.5300	Calnexin	0.348073	0.074175	0.494154	17.8889	17.9846	18.0621	17.9059	17.9104	18.184	17.9716	18.0722
Q59T43	orf19.6874	Uncharacterized protein	0.111391	0.0738995	0.225472	16.6581	16.5656	16.5774	16.6949	16.6998	16.6328	16.742	16.7169
P43075	LIG1	tRNA ligase	0.00948844	0.0738933	0.0421348	18.3159	18.2613	18.2628	18.2753	18.3697	18.3115	18.3778	18.3517
A0A1D8PRJ7	orf19.7157	TBCC domain-containing protein	0.645489	0.073856	0.752637	14.5843	14.5462	14.5763	14.3753	14.6536	14.3855	14.3733	14.9651
A0A1D8PJL3	orf19.267	Cytokin_check_N domain-containing protein	0.0815631	0.0737583	0.181755	16.5579	16.5084	16.5562	16.5667	16.5764	16.5946	16.6057	16.7074
A0A1D8PGA1	VPS54	Vacuolar protein sorting-associated protein 54	0.239421	0.0737413	0.382213	15.814	15.8152	15.9966	15.8337	15.9606	15.8514	15.9256	16.0169
Q59T32	SPO7	Nem1-Spo7 phosphatase regulatory subunit	0.430116	0.0736739	0.569098	16.3633	16.4677	16.2667	16.5609	16.5874	16.4579	16.3332	16.5748
A0A1D8PN61	SNF1	AMP-activated serine/threonine-protein kinase catalytic subunit	0.154368	0.0736377	0.280956	18.4253	18.4415	18.3492	18.5254	18.4612	18.5597	18.5481	18.467
Q5A014	PRP42	mRNA splicing protein	0.0721923	0.0735938	0.166671	16.8176	16.7357	16.7028	16.7047	16.8229	16.8622	16.7986	16.7716
A0A1D8PRG6	orf19.7184	Uncharacterized protein	0.64538	0.0735688	0.752637	16.0795	15.7908	16.0455	16.0102	16.4267	16.067	15.9057	15.8208
A0A1D8PQK3	orf19.7074	SGF29 C-terminal domain-containing protein	0.427986	0.0732879	0.567384	15.848	15.86	15.8987	16.1675	16.0619	16.0834	16.0031	15.919
Q59ZU1	orf19.7250	Type 1 phosphatases regulator YPI2	0.157206	0.073268	0.284767	17.3584	17.2798	17.2178	17.3018	17.4504	17.3667	17.2821	17.3517
A0A1D8PN22	orf19.1968.1	Sm domain-containing protein	0.583449	0.073265	0.703135	19.2743	19.6346	19.4493	19.3981	19.2205	19.6855	19.5525	19.5908
A0A1D8PI73	TIF4631	Translation initiation factor eIF4G	0.117662	0.0728154	0.233726	20.3982	20.3643	20.4154	20.3912	20.4946	20.4264	20.3943	20.545
A0A1D8PRE2	PNC1	Nicotinamidase	0.621693	0.0727959	0.733759	15.2989	15.2323	15.4413	15.392	15.3987	15.2105	15.2689	15.7776
Q5A337	SKI2	SKI complex RNA helicase subunit	0.299877	0.0727835	0.445172	17.5774	17.528	17.4984	17.5746	17.6734	17.703	17.6436	17.4496
A0A1D8PJD1	RAD50	MRX complex DNA-binding subunit	0.190019	0.0724812	0.324035	17.7934	17.6739	17.7756	17.6241	17.7491	17.8104	17.7462	17.8511
A0A1D8PNS3	MTR10	Mtr10p	0.206818	0.0722405	0.34373	18.0128	17.9938	17.9595	17.9333	18.1362	18.1088	17.9889	17.9545
A0A1D8PSQ3	YDJ1	Type I HSP40 co-chaperone	0.335177	0.0720756	0.480093	20.6737	20.8093	20.873	20.8125	20.8092	20.8034	20.8185	21.0259
C4YEK7	ACS2	Acetyl-coenzyme A synthetase	0.830175	0.0719766	0.891637	15.5264	15.8401	15.0766	15.9901	15.5498	15.1591	15.6566	16.3556
C4YLC8	SMC5	Structural maintenance of chromosomes protein 5	0.418671	0.0717508	0.559356	16.6262	16.6101	16.6211	16.6955	16.6518	16.6505	16.6033	16.9343
A0A1D8PQR6	orf19.7010	BTB domain-containing protein	0.639448	0.0715505	0.747802	15.3057	15.3917	15.5368	15.5534	15.2018	15.7514	15.4163	15.7043
A0A1D8PMP5	orf19.3125	Uncharacterized protein	0.165685	0.071038	0.294473	15.4685	15.5611	15.6145	15.5723	15.6658	15.5716	15.6962	15.567
C4YLL3	orf19.477	Ribosome-recycling factor, mitochondrial	0.32302	0.0708603	0.467759	17.7704	17.7657	17.6561	17.7756	17.728	17.8016	17.7446	17.9769
Q5AD27	orf19.2040	NADPH-dependent diflavin oxidoreductase 1	0.172572	0.070818	0.302579	16.7914	16.7266	16.6514	16.7188	16.7776	16.8954	16.7641	16.7344
A0A1D8PQT8	orf19.6921	Uncharacterized protein	0.611791	0.0707234	0.726037	15.3093	15.7659	15.6652	15.6884	15.7645	15.6737	15.8291	15.4444
Q59PR9	HMO1	Transcriptional regulator HMO1	0.401377	0.0707198	0.544507	20.5825	20.7424	20.4444	20.6165	20.6618	20.7935	20.5583	20.655
A0A1D8PKT1	VAN1	Van1p	0.326952	0.0707015	0.471433	17.9566	17.8711	17.8477	17.9264	18.054	17.9971	17.7996	18.0339
A0A1D8PRI7	orf19.7183	ER membrane protein complex subunit 4	0.434151	0.0704073	0.571668	17.6182	17.6213	17.5145	17.6046	17.6507	17.5361	17.5762	17.8771
A0A1D8PPZ7	MIF2	Mif2p	0.557104	0.0698898	0.679115	14.8011	14.8385	14.8709	14.9008	15.1054	14.7526	14.7298	15.103
A0A1D8PDS9	SKY1	Serine/threonine protein kinase	0.395821	0.0697209	0.539322	16.6368	16.7673	16.7851	16.8007	16.7608	16.7567	16.7403	17.011
A0A1D8PN90	STI1	Hsp90 cochaperone	0.608084	0.0696471	0.723881	17.377	17.2356	17.0929	17.4728	17.6529	17.2528	17.3217	17.2295
Q59ZG6	RPF2	Ribosome production factor 2 homolog	0.185311	0.0696402	0.319067	18.3999	18.46	18.4314	18.4749	18.4117	18.4881	18.5446	18.6003
A0A1D8PHP3	SMD2	Small nuclear ribonucleoprotein Sm D2	0.193208	0.0695363	0.327565	18.143	18.1951	18.182	18.1844	18.2438	18.3411	18.1387	18.2591
A0A1D8PIF8	LEU42	Leu42p	0.390057	0.0694525	0.534248	18.6188	18.6561	18.4967	18.5219	18.6626	18.8132	18.5601	18.5353
A0A1D8PHU2	orf19.2278	Proteasome assembly chaperone 2	0.228304	0.0693899	0.368965	17.9059	17.865	17.8093	17.9828	17.9047	17.9817	17.8996	18.0545
A0A1D8PF26	orf19.2346	Selenoprotein O	0.35584	0.0692173	0.500753	17.1918	17.0904	17.1406	17.0397	17.1125	17.3611	17.1447	17.1211
A0A1D8PNQ2	orf19.6662	Ubiquinone-binding protein	0.23811	0.0691612	0.380997	18.0765	17.9642	18.0726	18.0526	18.1558	17.9834	18.121	18.1824
Q5APG7	EFR3	Protein EFR3	0.260625	0.0690956	0.403507	16.7297	16.851	16.8194	16.968	16.906	16.953	16.8693	16.9161
P52495	UBA1	Ubiquitin-activating enzyme E1 1	0.161536	0.069093	0.289138	20.1193	20.0736	20.1027	20.0584	20.1537	20.2211	20.2017	20.0538
C4YN69	orf19.7629	Restriction of telomere capping protein 1	0.484111	0.0688705	0.615624	14.2484	14.1651	13.983	14.115	14.0179	14.1399	14.2881	14.3411
A0A1D8PPK4	RCN1	Rcn1p	0.640254	0.0688633	0.748568	15.4275	15.2997	15.073	15.5057	15.6302	15.4177	15.1272	15.4063
A0A1D8PU09	orf19.6604	Uncharacterized protein	0.262097	0.0685598	0.405007	16.4821	16.4983	16.3538	16.3651	16.5168	16.427	16.5974	16.4323
A0A1D8PPB3	DNA2	DNA replication ATP-dependent helicase/nuclease	0.447195	0.0683693	0.583556	15.0788	15.0681	15.0899	15.0518	15.1244	15.0291	15.0421	15.3664
C4YLJ0	TAL1	Transaldolase	0.0724914	0.0683445	0.166945	22.7559	22.7707	22.714	22.8129	22.8329	22.8207	22.7793	22.8939
A0A1D8PRP8	LEU1	3-isopropylmalate dehydratase	0.137516	0.068297	0.260282	18.6534	18.6169	18.5589	18.718	18.7335	18.6607	18.6879	18.7383
A0A1D8PLL4	RGT1	Rgt1p	0.599829	0.0682489	0.717488	13.8204	13.9886	13.8384	13.9507	14.0673	13.8098	13.7581	14.2358
A0A1D8PKJ8	orf19.6828	Uncharacterized protein	0.493839	0.0682211	0.623533	17.4687	17.539	17.8088	17.631	17.8078	17.6275	17.7364	17.5486
A0A1D8PM93	EDC3	Enhancer of mRNA-decapping protein 3	0.156851	0.0681512	0.284331	17.838	17.8425	17.7941	17.8023	17.9576	17.8972	17.9092	17.7855
C4YGH9	orf19.3136	Usp domain-containing protein	0.240783	0.0681158	0.383427	17.8851	17.8328	17.7302	17.9487	17.9461	17.8931	17.8879	17.9421
A0A1D8PEL3	NUP188	Nup188p	0.0238155	0.0679227	0.0800717	17.3039	17.2314	17.2799	17.2779	17.3811	17.3285	17.3521	17.303
C4YRQ6	orf19.1107	Uncharacterized protein	0.61648	0.0675636	0.730034	16.839	16.7249	16.827	16.8974	16.8457	16.6991	16.7816	17.2321
A0A1D8PNB6	RCY1	Rcy1p	0.450602	0.067501	0.586198	15.2918	15.2541	15.4537	15.3009	15.5273	15.2475	15.2994	15.4963
A0A1D8PK69	USO6	Uso6p	0.462777	0.067457	0.597194	18.5889	18.5641	18.5981	18.6812	18.5925	18.6048	18.5947	18.9102
Q5ACW8	HIR1	Protein HIR1	0.506448	0.0674371	0.634303	14.8902	14.8759	14.7594	14.8743	14.882	14.8155	14.8001	15.172
Q5A7S5	orf19.5391	Pre-mRNA-splicing factor RSE1	0.0255002	0.0673238	0.0839595	17.1767	17.2035	17.1522	17.1183	17.2098	17.2336	17.225	17.2515
C4YGX7	orf19.3778	NLE domain-containing protein	0.787824	0.0672471	0.860828	15.8321	16.708	16.5854	16.6606	16.4156	16.6848	16.7179	16.2368
A0A1D8PJ67	orf19.1730	HMG box domain-containing protein	0.304007	0.0672085	0.44921	18.1205	18.0922	18.0985	18.2088	18.1501	18.1803	18.1128	18.3456
A0A1D8PSM8	orf19.485	Centrin	0.696941	0.0671704	0.790873	16.5719	16.7506	16.7971	16.7571	16.8909	16.5901	16.5	17.1645
A0A1D8PGS6	orf19.5817	Trafficking protein particle complex subunit BET3	0.230598	0.0670221	0.371705	18.2862	18.416	18.3861	18.4924	18.4351	18.4249	18.4605	18.5281
A0A1D8PHY3	orf19.2213	DUF2439 domain-containing protein	0.717088	0.0669822	0.808573	13.3454	13.759	13.6816	13.8538	13.7434	13.6615	13.4206	14.0823
Q5AMP2	TYR1	Prephenate dehydrogenase [NADP(+)]	0.272131	0.0668645	0.41512	17.1028	17.0842	16.992	17.1425	17.2671	17.0617	17.1571	17.1031
Q5A8Z2	orf19.3342	UBA domain-containing protein	0.32418	0.0668318	0.468657	17.2605	17.2025	17.0735	17.1188	17.1483	17.1604	17.3387	17.2752
A0A1D8PRZ6	PIN4	Pin4p	0.24401	0.0668127	0.385335	17.5468	17.3943	17.4985	17.5395	17.6027	17.4858	17.5111	17.6468
Q5A872	SLN1	Histidine protein kinase SLN1	0.17946	0.0666808	0.311365	15.8236	15.7646	15.8898	15.8973	15.9613	15.9666	15.8554	15.8587
A0A1D8PI20	NOC4	Ribosome biosynthesis protein	0.455882	0.0666626	0.590746	17.6773	17.4941	17.7115	17.4944	17.7345	17.7338	17.6926	17.4831
Q59PZ5	GCN5	Histone acetyltransferase GCN5	0.0860887	0.0666186	0.188463	16.5815	16.5541	16.6302	16.5454	16.6528	16.6963	16.655	16.5736
Q5ADN9	orf19.6802	Palmitoyltransferase PFA3	0.64555	0.0665051	0.752637	14.6435	14.9198	15.2289	15.039	15.1245	15.0299	14.8702	15.0727
A0A1D8PLN4	MED20	Mediator of RNA polymerase II transcription subunit 20	0.21233	0.06647	0.350249	16.9772	16.9709	16.9255	17.1185	17.0686	17.084	17.0235	17.0819
A0A1D8PDC2	orf19.6855	Uncharacterized protein	0.495898	0.0661289	0.625497	17.0749	16.8338	17.096	16.9051	16.9877	16.8871	17.1634	17.1361
C4YPT6	orf19.1687	RNA helicase	0.267505	0.0660447	0.409823	18.6671	18.7015	18.716	18.556	18.6125	18.7922	18.7705	18.7297
P0CH67	LAB5	Lipoyl synthase, mitochondrial	0.0874158	0.065858	0.190447	19.9091	19.8987	20.0097	19.931	20.0193	19.9789	20.0505	19.9633
A0A1D8PNA7	orf19.3169	GPN-loop GTPase 2	0.289798	0.0658388	0.435003	16.1773	16.203	16.2786	16.3323	16.4163	16.3565	16.2302	16.2515
C4YHV8	orf19.4666	Uncharacterized protein	0.5251	0.0658193	0.649342	17.2531	17.4932	17.3355	17.2137	17.5207	17.3831	17.4739	17.1811
C4YQ06	orf19.1609	Kri1_C domain-containing protein	0.581456	0.0656902	0.70161	15.271	15.6881	15.3938	15.2215	15.4737	15.5161	15.3872	15.46
A0A1D8PDD2	NEO1	Phospholipid-transporting ATPase	0.237593	0.065529	0.380761	16.6381	16.5008	16.4518	16.5627	16.5815	16.5338	16.6427	16.6575
C4YET3	orf19.3045	Aldedh domain-containing protein	0.138928	0.0654255	0.261759	19.0626	19.1388	19.1429	19.1942	19.1882	19.2371	19.2466	19.1283
A0A1D8PNK0	DAP2	Dap2p	0.21097	0.0653625	0.348882	19.4509	19.4475	19.3034	19.4869	19.537	19.4765	19.474	19.4627
C4YPU7	CDC53	CULLIN_2 domain-containing protein	0.0779832	0.0653488	0.176089	18.4718	18.4001	18.3787	18.4658	18.4707	18.4809	18.4729	18.5534
A0A1D8PJ02	LYS144	Lys144p	0.284958	0.0648883	0.429216	14.2728	14.4159	14.2337	14.3085	14.4577	14.3896	14.269	14.3742
Q5AFB9	NAN1	Nan1p	0.320493	0.0648119	0.465623	18.327	18.3837	18.3994	18.211	18.348	18.4578	18.4735	18.3011
C4YER3	HRD1	PDZ GRASP-type domain-containing protein	0.103353	0.0646322	0.214286	18.2397	18.2603	18.2404	18.2589	18.3321	18.3801	18.2996	18.2461
A0A1D8PDF7	orf19.53	Uncharacterized protein	0.853486	0.0646206	0.907855	16.3353	16.4806	16.6166	16.185	17.3786	16.2872	16.2492	15.961
A0A1D8PPX7	NAB3	Nab3p	0.1043	0.0645718	0.215457	19.163	19.1916	19.2916	19.1949	19.2742	19.2709	19.2739	19.2803
Q5ANK4	orf19.5897	zinc_ribbon_16 domain-containing protein	0.353726	0.0645257	0.499038	17.0347	17.0128	17.0807	17.0886	17.0885	17.0648	17.0327	17.2889
A0A1D8PQD2	CDC39	CCR4-NOT core subunit	0.277032	0.0644927	0.420534	18.9524	18.8964	18.9071	18.9004	19.039	19.0073	19.0328	18.8352
Q5A599	NIK1	Histidine protein kinase NIK1	0.0365952	0.0639335	0.106179	17.0106	16.9287	16.9552	16.9287	17.029	17.0068	16.9997	17.0433
Q5AAF4	BNR1	Formin BNR1	0.734513	0.0638484	0.822073	16.8476	16.7354	16.6914	16.9761	16.7836	16.6946	16.6671	17.3605
G1UA55	orf19.6694	Uncharacterized protein CaJ7.0414	0.576192	0.0637915	0.696582	16.9298	16.8265	16.9419	16.7908	16.7503	16.8991	16.8833	17.2115
C4YSD2	orf19.5752	Uncharacterized protein	0.766827	0.0634299	0.846798	15.7738	16.0767	16.6345	15.8968	16.3108	16.1576	16.1138	16.0533
Q5A4P9	orf19.3393	ATP-dependent RNA helicase DBP9	0.298891	0.0634262	0.444761	18.2606	18.3274	18.3683	18.1693	18.4088	18.3708	18.3523	18.2473
Q59NB8	LKH1	Leucine aminopeptidase 2	0.158392	0.0633605	0.285876	18.8068	18.7845	18.7883	18.9057	18.8362	18.8827	18.9606	18.8592
A0A1D8PU84	orf19.7615	Trafficking protein particle complex subunit	0.0955125	0.063347	0.202878	17.564	17.6216	17.5763	17.6805	17.6719	17.6752	17.6774	17.6712
A0A1D8PNX6	orf19.3916	Uncharacterized protein	0.323042	0.0629995	0.467759	15.6543	15.6034	15.6128	15.7294	15.8202	15.6055	15.7696	15.6567
P0CB63	orf19.4839	Golgi to ER traffic protein 2	0.548276	0.0629481	0.670654	17.7118	17.6382	17.585	17.553	17.7186	17.5162	17.5836	17.9215
A0A1D8PNH1	OPY1	Uncharacterized protein	0.514889	0.0629427	0.641163	15.4018	15.5127	15.5563	15.2148	15.4993	15.5016	15.3533	15.583
A0A1D8PNY3	orf19.3928	Uncharacterized protein	0.427534	0.0627544	0.567384	16.2276	16.2458	16.0988	16.3347	16.2471	16.1533	16.3634	16.3941
Q5AMM1	TOA2	Transcription initiation factor IIA subunit 2	0.561728	0.0627379	0.68281	18.0185	18.0876	17.8625	18.2802	18.1572	17.9932	18.2409	18.1085
Q5APB7	SKI3	SKI complex subunit tetratricopeptide repeat protein	0.257495	0.0626666	0.400297	18.1439	18.1023	18.1002	18.1141	18.2166	18.2265	18.2244	18.0437
C4YGM0	ERG26	Sterol-4-alpha-carboxylate 3-dehydrogenase	0.562984	0.0622984	0.683437	17.7868	17.7018	17.6678	18.0629	17.84	17.7872	17.8505	17.9908
Q5A506	BUD2	GTPase activating protein BUD2	0.366728	0.0620716	0.511876	16.3484	16.3774	16.1727	16.3278	16.3601	16.3995	16.2524	16.4626
A0A1D8PMS7	SEC10	Exocyst complex component Sec10	0.126467	0.0620594	0.24515	16.7853	16.7142	16.7231	16.7206	16.8176	16.7748	16.7314	16.8676
C4YJ68	HGT6	MFS domain-containing protein	0.531384	0.0619374	0.65482	18.2364	18.1324	17.9687	18.3032	18.2235	18.2499	18.0681	18.3469
C4YDE6	JIP5	Uncharacterized protein	0.788805	0.0618121	0.861636	14.6629	14.4313	15.1105	14.5005	15.1922	14.5823	14.4672	14.7106
C4YQD1	CCC1	Protein CCC1	0.111101	0.0617833	0.225189	19.4061	19.3593	19.3617	19.4298	19.4947	19.3725	19.4753	19.4616
A0A1D8PT95	HRD1	RING-type E3 ubiquitin transferase	0.516342	0.0615928	0.64249	17.3993	17.1687	17.0703	17.261	17.4216	17.2858	17.2864	17.152
Q5AI37	ARX1	Probable metalloprotease ARX1	0.151587	0.0613768	0.278191	20.3203	20.2841	20.3955	20.334	20.3105	20.4093	20.4419	20.4177
G1UAN0	ENA21	Uncharacterized protein CaJ7.0331	0.390519	0.0613295	0.534587	17.5808	17.4203	17.5804	17.6217	17.5752	17.6701	17.4924	17.7109
[truncated: 2,977 more rows]

## Sheet: LOG2FC>1, adjp<0.05
ProteinID	Gene	Description	Pvalue	Log2FC	Adj_Pvalue	Log2_WT_1	Log2_WT_2	Log2_WT_3	Log2_WT_4	Log2_MCU1_1	Log2_MCU1_2	Log2_MCU1_3	Log2_MCU1_4
A0A1D8PEH5	AOX2	Alternative oxidase	1.09315e-06	8.56713	0.000116791	10.8288	10.8288	10.8288	10.8288	19.212	19.5384	19.4077	19.4259
A0A1D8PR81	SAP190	Uncharacterized protein	7.12649e-07	7.99499	9.7774e-05	10.8288	10.8288	10.8288	10.8288	18.9657	18.8037	18.699	18.827
A0A1D8PDL5	GSL1	1,3-beta-D-glucan-UDP glucosyltransferase	3.83109e-08	7.58602	3.70839e-05	10.8288	10.8288	10.8288	10.8288	18.437	18.4477	18.3595	18.4153
B9W6W1	LSC1	Succinate--CoA ligase [ADP-forming] subunit alpha, mitochondrial	0.00590189	7.32927	0.0306396	10.8288	10.8288	10.8288	10.8288	18.5941	19.9374	18.9499	15.151
A0A1D8PPM9	OYE23	Oye23p	9.08206e-05	7.21209	0.00164336	10.8288	10.8288	10.8288	10.8288	17.3813	18.0839	18.1048	18.5936
C4YJ92	RPN9	PCI domain-containing protein	9.40258e-05	7.08507	0.00168299	10.8288	10.8288	10.8288	10.8288	17.9718	18.1799	18.3046	17.1993
B9WDQ3	orf19.284	Uncharacterized protein	5.36694e-08	6.97311	3.70839e-05	10.8288	10.8288	10.8288	10.8288	17.8024	17.8277	17.7447	17.833
A0A1D8PCH1	orf19.3332	ArAE_2 domain-containing protein	2.66902e-06	6.5427	0.000199489	10.8288	10.8288	10.8288	10.8288	17.5412	17.1997	17.3766	17.3687
B9W6Q8	orf19.3296	Uncharacterized protein	5.10452e-06	6.28956	0.000285394	10.8288	10.8288	10.8288	10.8288	17.0523	17.0118	17.0428	17.3667
C4YGH4	OYE32	Oxidored_FMN domain-containing protein	9.93773e-05	6.21493	0.00172316	10.8288	10.8288	10.8288	10.8288	16.5753	17.1858	16.8225	17.5916
B9WCL7	orf19.1404	tRNA-dihydrouridine synthase, putative	3.95412e-06	6.19467	0.00024291	10.8288	10.8288	10.8288	10.8288	16.81	17.1473	17.1074	17.0293
Q59MV9	YHB1	Flavohemoprotein	4.44425e-05	5.94599	0.00104314	10.8288	10.8288	10.8288	10.8288	17.205	16.6434	16.4414	16.8095
B9WGE6	AGP3	General amino acid permease, putative	8.75096e-06	5.61916	0.000365411	10.8288	10.8288	10.8288	10.8288	16.6118	16.4006	16.5618	16.2178
C4YD33	orf19.4880	Uncharacterized protein	0.00214221	5.49875	0.0149714	10.8288	10.8288	10.8288	10.8288	15.475	16.6648	17.7409	15.4296
C4YH43	orf19.1427	MFS domain-containing protein	2.60775e-05	5.4688	0.000733116	10.8288	10.8288	10.8288	10.8288	16.2023	16.2679	16.0698	16.6506
Q5AA40	CHS7	Chitin synthase export chaperone	9.2915e-05	5.32924	0.00166912	10.8288	10.8288	10.8288	10.8288	16.4119	16.2407	16.368	15.6117
A0A0K6G969	MCM1	Transcription factor of morphogenesis MCM1 [Candida albicans SC5314]	0.000973722	5.31289	0.00867657	10.8288	10.8288	10.8288	10.8288	16.8057	16.301	16.5004	14.9598
C4YNL1	OYE22	Oxidored_FMN domain-containing protein	6.55358e-05	5.23368	0.00131605	10.8288	10.8288	10.8288	10.8288	15.9282	16.4556	16.1677	15.6986
C4YGG2	orf19.3120	ABC transporter domain-containing protein	5.94028e-06	5.1745	0.000299231	10.8288	10.8288	10.8288	10.8288	15.8563	16.1519	16.0989	15.9063
C4YE11	orf19.6263	MFS domain-containing protein	8.6929e-07	5.15906	0.000104457	10.8288	10.8288	10.8288	10.8288	16.0916	15.9143	15.9894	15.9562
B9W958	orf19.985	Uncharacterized protein	0.00011766	5.115	0.00193226	10.8288	10.8288	10.8288	10.8288	15.416	16.3409	16.0378	15.9807
B9WIV0	orf19.3481	ATP-dependent RNA helicase, mitochondrial, putative	1.31878e-07	4.95387	4.12e-05	10.8288	10.8288	10.8288	10.8288	15.834	15.7733	15.7405	15.7831
B9W961	DJP1	J domain-containing protein	2.37794e-06	4.9432	0.000190849	10.8288	10.8288	10.8288	10.8288	15.7513	15.7881	15.8971	15.6516
A0A1D8PL16	OPT7	Opt7p	6.08269e-05	4.85712	0.00127638	10.8288	10.8288	10.8288	10.8288	16.0931	15.4061	15.6807	15.564
C4YQ52	THI6	4-methyl-5-beta-hydroxyethylthiazole kinase	2.35071e-06	4.85011	0.000190849	10.8288	10.8288	10.8288	10.8288	15.5552	15.7256	15.6504	15.7846
C4YRU4	GLN3	GATA-type domain-containing protein	0.000172782	4.72578	0.00253618	10.8288	10.8288	10.8288	10.8288	15.233	15.2776	15.5955	16.1123
A0A1D8PF96	orf19.1169	J domain-containing protein	0.000128325	4.68646	0.00205876	10.8288	10.8288	10.8288	10.8288	15.4457	15.8755	15.7019	15.038
B9W7H3	Cd36_03730	Uncharacterized protein	1.01491e-05	4.67609	0.000394545	10.8288	10.8288	10.8288	10.8288	15.5776	15.5111	15.2863	15.6447
B9WMY4	PMT5	Dolichyl-phosphate-mannose--protein mannosyltransferase	4.75231e-06	4.6311	0.000278206	10.8288	10.8288	10.8288	10.8288	15.5648	15.4636	15.2915	15.5198
B9W8R4	HEM14	oxygen-dependent protoporphyrinogen oxidase	6.28973e-05	4.61494	0.00130407	10.8288	10.8288	10.8288	10.8288	15.4192	15.2194	15.288	15.8486
Q5A933	orf19.3301	Ubiquitin-binding SDF ubiquitin ligase complex subunit	1.00266e-06	4.60764	0.000114428	10.8288	10.8288	10.8288	10.8288	15.5074	15.4867	15.3854	15.3664
C4YMA4	orf19.1849	U3 small nucleolar RNA-associated protein 25	7.1229e-05	4.57996	0.00138451	10.8288	10.8288	10.8288	10.8288	15.7882	15.4313	15.3318	15.0839
C4YEA6	orf19.425	RF_PROK_I domain-containing protein	5.76755e-05	4.54977	0.00122725	10.8288	10.8288	10.8288	10.8288	15.3981	15.1064	15.2674	15.7426
A0A1D8PMM8	orf19.3139	Uncharacterized protein	0.000451693	4.54441	0.00501714	10.8288	10.8288	10.8288	10.8288	16.1014	15.0241	14.915	15.4525
B9WKV9	BOI2	Protein Boi2, putative	2.21805e-06	4.54401	0.00018395	10.8288	10.8288	10.8288	10.8288	15.2459	15.4573	15.4133	15.375
P32782	PDE1	3',5'-cyclic-nucleotide phosphodiesterase	2.59968e-06	4.52861	0.000199016	10.8288	10.8288	10.8288	10.8288	15.4809	15.3409	15.2482	15.3598
S5TEP2	cox1-I3	LAGLIDADG_2 domain-containing protein (Fragment)	0.000313276	4.47588	0.00401769	10.8288	10.8288	10.8288	10.8288	14.6798	15.8165	15.3633	15.3593
C4YGN8	FMT1	Methionyl-tRNA formyltransferase	0.000105446	4.46705	0.00179419	10.8288	10.8288	10.8288	10.8288	15.2272	15.3236	15.7101	14.9226
Q5ANI0	ZCF31	Zcf31p	0.00335251	4.42452	0.0204187	10.8288	10.8288	10.8288	10.8288	14.7824	14.6984	14.7291	16.8035
A0A1D8PLL2	SUL2	Sulfate permease	2.44792e-07	4.42326	5.30448e-05	10.8288	10.8288	10.8288	10.8288	15.226	15.218	15.3119	15.2526
A0A1D8PT17	MCT1	[acyl-carrier-protein] S-malonyltransferase	3.04547e-06	4.35479	0.000211919	10.8288	10.8288	10.8288	10.8288	15.0799	15.2849	15.2448	15.1248
S5U4Q0	cob-I1	GIY-YIG domain-containing protein (Fragment)	4.76165e-05	4.34286	0.00109471	10.8288	10.8288	10.8288	10.8288	15.241	14.9228	15.4771	15.046
A0A1D8PU28	orf19.7547	Phosphatidylinositol-3-phosphate-binding ubiquitin-protein ligase	1.30241e-05	4.33263	0.000462915	10.8288	10.8288	10.8288	10.8288	15.1008	15.0116	15.1542	15.3793
A0A1D8PEH6	LYS142	Lys142p	7.59268e-07	4.29671	9.94242e-05	10.8288	10.8288	10.8288	10.8288	15.21	15.076	15.0896	15.1265
A0A1D8PLM4	orf19.2726	Uncharacterized protein	0.000134971	4.23957	0.00212536	10.8288	10.8288	10.8288	10.8288	15.2622	15.0675	14.5977	15.3461
Q59SD2	orf19.211	HTH araC/xylS-type domain-containing protein	0.000269544	4.23712	0.00355304	10.8288	10.8288	10.8288	10.8288	14.93	15.0045	14.6687	15.6607
C4YPX4	RAD50	AAA_23 domain-containing protein	4.17489e-05	4.23693	0.000989923	10.8288	10.8288	10.8288	10.8288	15.2945	14.7558	15.1341	15.0787
C4YFV1	orf19.5012	Uncharacterized protein	1.16586e-05	4.23476	0.000438811	10.8288	10.8288	10.8288	10.8288	15.0814	14.8922	15.2496	15.031
A0A1D8PI08	PHO86	Pho86p	7.22845e-08	4.17647	3.99653e-05	10.8288	10.8288	10.8288	10.8288	14.9822	15.0427	14.9909	15.0055
C4YRQ0	orf19.1113	Uncharacterized protein	0.000355596	4.1565	0.00433687	10.8288	10.8288	10.8288	10.8288	15.0581	14.977	14.4004	15.5059
A0A1D8PQ65	orf19.5701	Uncharacterized protein	6.15091e-06	4.13516	0.00030607	10.8288	10.8288	10.8288	10.8288	14.9676	14.8923	15.1269	14.8693
A0A1D8PQ72	orf19.5720	MFS domain-containing protein	4.8189e-06	4.10671	0.000278824	10.8288	10.8288	10.8288	10.8288	14.9385	15.0853	14.8615	14.8569
A0A1D8PTZ5	orf19.7330	TENA_THI-4 domain-containing protein	0.000389124	4.09387	0.0045667	10.8288	10.8288	10.8288	10.8288	14.7183	15.5356	14.457	14.9799
C4YES3	orf19.3057	Uncharacterized protein	6.63284e-05	4.09294	0.0013202	10.8288	10.8288	10.8288	10.8288	15.0567	15.1335	14.559	14.9379
A0A1D8PNN4	orf19.2638.1	Uncharacterized protein	0.000364592	4.08967	0.00438765	10.8288	10.8288	10.8288	10.8288	15.3169	14.2779	15.112	14.9672
Q5A3M5	BUL4	Bul4p	0.00242255	4.06275	0.0161935	10.8288	10.8288	10.8288	10.8288	16.0122	14.2313	14.2335	15.0894
A0A1D8PTE7	orf19.9	Uncharacterized protein	8.0141e-06	4.04897	0.000356055	10.8288	10.8288	10.8288	10.8288	14.7872	14.9097	14.7739	15.0406
A0A1D8PN24	IMP2	Mitochondrial inner membrane protease subunit	0.000362012	4.04742	0.00438765	10.8288	10.8288	10.8288	10.8288	15.1881	14.2965	14.7608	15.2595
A0A1D8PRB9	orf19.6705	Arf family guanine nucleotide exchange factor	8.3962e-07	3.95776	0.000104449	10.8288	10.8288	10.8288	10.8288	14.8587	14.7355	14.7457	14.8065
B9WKZ6	CDC60	Leucyl-tRNA synthetase	1.39556e-06	3.92128	0.000133544	10.8288	10.8288	10.8288	10.8288	14.8378	14.6744	14.7369	14.7513
A0A1D8PHL1	FAA2-1	Faa2-1p	3.42144e-06	3.91827	0.000227001	10.8288	10.8288	10.8288	10.8288	14.7793	14.6373	14.7203	14.8515
Q59QW9	orf19.1090	Uncharacterized protein	4.09292e-06	3.9148	0.00024837	10.8288	10.8288	10.8288	10.8288	14.7328	14.746	14.8654	14.6303
Q5AJA6	orf19.1686	FGGY_C domain-containing protein	7.90036e-06	3.90299	0.000354164	10.8288	10.8288	10.8288	10.8288	14.884	14.7151	14.5926	14.7356
A0A1D8PTJ6	orf19.1985	Protein kinase domain-containing protein	2.81623e-06	3.86619	0.000200193	10.8288	10.8288	10.8288	10.8288	14.6274	14.8127	14.6431	14.6969
B9WM87	SIW14	Tyrosine-protein phosphatase, putative	9.04963e-06	3.8478	0.000372157	10.8288	10.8288	10.8288	10.8288	14.7429	14.7807	14.5025	14.6805
A0A1D8PFW0	orf19.7213	ATP-dependent 3'-5' DNA helicase	2.95118e-05	3.80011	0.00078952	10.8288	10.8288	10.8288	10.8288	14.8249	14.5461	14.7243	14.4205
A0A1D8PG41	ZCF9	Zcf9p	2.89904e-05	3.78596	0.000779763	10.8288	10.8288	10.8288	10.8288	14.3907	14.8285	14.6169	14.6231
A0A1D8PMH0	orf19.2923	Uncharacterized protein	6.20939e-05	3.77511	0.0012928	10.8288	10.8288	10.8288	10.8288	14.6181	14.4927	14.3867	14.9184
A0A1D8PJQ4	orf19.341	MFS domain-containing protein	5.15171e-05	3.77281	0.00115677	10.8288	10.8288	10.8288	10.8288	14.8926	14.5174	14.3826	14.614
C4YD57	orf19.4849	Tethering factor for nuclear proteasome STS1	0.000126137	3.59393	0.00203893	10.8288	10.8288	10.8288	10.8288	14.5805	14.4728	14.6205	14.0173
C4YR80	RIB2	DRAP deaminase	0.000538109	3.54025	0.00563712	10.8288	10.8288	10.8288	10.8288	13.7575	14.3752	14.5386	14.8051
C4YQ08	ALR1	Uncharacterized protein	3.42963e-05	3.51442	0.000866286	10.8288	10.8288	10.8288	10.8288	14.1004	14.5146	14.407	14.3511
A0A1D8PJ33	orf19.3156	Uncharacterized protein	3.19612e-05	3.39178	0.000837048	10.8288	10.8288	10.8288	10.8288	14.0502	14.1988	14.4475	14.186
C4YEY8	YPT7	Uncharacterized protein	8.15813e-05	3.38168	0.00152207	10.8288	10.8288	10.8288	10.8288	13.9347	14.1968	14.4868	14.2237
Q59PD9	orf19.6354	Uncharacterized protein	3.28247e-05	3.31235	0.000850612	10.8288	10.8288	10.8288	10.8288	13.9358	14.1638	14.1317	14.3335
B9WGI9	XKS1	Xylulokinase, putative	0.000353884	3.30247	0.00433687	10.8288	10.8288	10.8288	10.8288	14.1661	13.9757	14.6139	13.7695
B9WG06	orf19.2677	GPI transamidase component, putative	2.03166e-05	3.23351	0.00062792	10.8288	10.8288	10.8288	10.8288	14.1753	14.1367	13.8703	14.067
Q5AK51	SFL2	Transcription factor SFL2	6.64305e-06	3.1459	0.000317844	10.8288	10.8288	10.8288	10.8288	13.9769	13.9199	13.9001	14.102
A0A1D8PIF4	orf19.1397	Cytochrome b5 heme-binding domain-containing protein	8.24648e-06	3.09705	0.000362503	10.8288	10.8288	10.8288	10.8288	13.9283	13.7896	13.9833	14.0025
C4YKG5	orf19.225	Uncharacterized protein	0.000419202	2.92182	0.00477334	10.8288	10.8288	10.8288	10.8288	14.0706	13.8747	13.2786	13.7787
A0A1D8PQC7	orf19.1075	Uncharacterized protein	8.16703e-05	2.85383	0.00152207	10.8288	10.8288	10.8288	10.8288	13.8569	13.7665	13.4154	13.6918
B9W8Z5	orf19.4843	Iron/copper reductases, putative	0.000152715	2.60343	0.00234287	10.8288	10.8288	10.8288	10.8288	13.638	13.1343	13.5129	13.4438
P43084	EBP1	Probable NADPH dehydrogenase	2.27816e-05	2.57962	0.000675988	18.2238	18.2258	18.1607	18.1629	20.5672	20.8962	20.7624	20.8659
C4YL24	HEM1	5-aminolevulinate synthase	3.57282e-06	2.29524	0.000228563	18.0795	18.0071	18.0135	17.9465	20.3939	20.3421	20.3689	20.1227
A0A1D8PPP6	orf19.3425	RING-type domain-containing protein	5.16084e-05	2.09388	0.00115677	10.8288	10.8288	10.8288	10.8288	12.983	13.0275	12.7539	12.9264
C4YDG9	orf19.409	HIG1 domain-containing protein	2.54622e-07	2.04444	5.30448e-05	18.9455	19.1391	18.8669	19.0088	20.8679	21.0642	21.1251	21.0809
B9WKE8	PRX1	Thioredoxin peroxidase, putative	9.71317e-06	1.8317	0.000385242	20.6938	20.8521	20.673	21.098	22.4516	22.6859	22.6787	22.8275
C4YD64	orf19.4842	Uncharacterized protein	4.43864e-07	1.66008	7.53649e-05	15.0026	14.857	14.8118	14.9864	16.5222	16.6661	16.578	16.532
A0A1D8PGS2	MET1	Uroporphyrinogen-III C-methyltransferase	1.56894e-05	1.57535	0.000520471	17.2153	17.6115	17.3119	17.2278	18.9347	19.0792	18.9568	18.697
A0A1D8PP99	HPA2	D-amino-acid N-acetyltransferase	1.82092e-05	1.51705	0.000586164	18.1365	18.2862	18.184	18.5408	19.5757	19.7975	19.8709	19.9716
A0A1D8PRM7	PCK1	Phosphoenolpyruvate carboxykinase (ATP)	0.000351496	1.49853	0.00433687	17.5026	17.9829	17.4078	17.7385	19.1308	19.3197	19.134	19.0414
Q59MT3	orf19.1857	N-acetyltransferase domain-containing protein	8.45064e-06	1.45868	0.000362503	17.8398	17.9711	17.9781	18.0976	19.4548	19.3941	19.3841	19.4884
Q5A4M2	MAE1	Malate dehydrogenase (Oxaloacetate-decarboxylating)	5.83194e-07	1.43876	8.53521e-05	18.295	18.3919	18.2369	18.4065	19.7684	19.9053	19.7244	19.6873
A0A1D8PTA4	SEO1	Putative permease	6.00516e-05	1.2854	0.00127156	16.076	16.4022	16.1448	16.4432	17.3661	17.7891	17.4632	17.5894
C4YCP2	orf19.1159	AB hydrolase-1 domain-containing protein	1.93128e-07	1.26728	5.05793e-05	16.854	16.8218	16.7493	16.859	18.0135	18.1741	18.0736	18.092
C4YSQ2	orf19.5517	PKS_ER domain-containing protein	1.21866e-05	1.20547	0.000443554	18.536	18.5982	18.6245	18.6012	19.6815	19.8842	19.7778	19.8383
A0A1D8PCW3	GOR1	Glyoxylate reductase	0.000895982	1.1964	0.00823245	19.2935	19.7674	19.2349	19.6315	20.5438	20.8281	20.6646	20.6765
A0A1D8PIF6	MET10	Sulfite reductase subunit alpha	2.51075e-05	1.19258	0.000718018	18.7375	18.7887	18.7597	18.8226	19.8822	20.0589	20.0445	19.8933
A0A1D8PPM0	OYE2	NADPH dehydrogenase	0.000638818	1.1849	0.00647405	16.3897	16.0335	16.2544	15.7834	17.235	17.5264	17.2923	17.1469
B9W9C3	orf19.2296	Uncharacterized protein	0.00132432	1.17169	0.0107846	16.57	16.4806	16.6354	17.1534	17.9793	17.8931	17.6352	18.0187
A0A1D8PHL8	ECM17	Sulfite reductase (NADPH) subunit beta	8.653e-06	1.15846	0.000365411	19.5527	19.5861	19.5165	19.5407	20.6576	20.7787	20.7593	20.6343
C4YKB4	orf19.2165	Uncharacterized protein	3.825e-05	1.14644	0.000923942	18.5488	18.5716	18.291	18.4656	19.5864	19.7676	19.7011	19.4077
A0A1D8PP38	orf19.3984	Uncharacterized protein	2.33218e-05	1.14073	0.000686681	16.8303	16.8403	16.7002	16.7522	17.7537	17.9781	18.029	17.9251
Q59Z38	ZTA1	NADPH:quinone reductase	3.51485e-06	1.12272	0.000228563	17.1509	17.0526	17.1642	16.9475	18.1878	18.3292	18.1847	18.1043
Q5AKX8	CYB2	Cyb2p	3.40215e-05	1.11707	0.000863731	18.4089	18.4362	18.4897	18.2046	19.3836	19.7194	19.4819	19.4226
A0A1D8PQ06	STE23	Metalloendopeptidase	0.00445642	1.09543	0.0251134	14.7251	14.7071	14.5838	15.3654	15.8094	16.1144	15.8233	16.016
Q59PA0	COX11	Cox11p	1.56155e-05	1.08318	0.000520471	17.0356	17.1219	16.9741	16.996	18.0373	18.1125	18.271	18.0395
A0A1D8PHQ6	GRE2	Gre2p	0.000111926	1.03957	0.0018711	17.0261	16.9558	16.992	17.0307	18.0282	18.1614	18.0734	17.8999
O94048	HEM3	Porphobilinogen deaminase	7.86528e-05	1.03241	0.0014938	17.9921	18.1707	18.2783	18.2039	19.2549	19.1521	19.1445	19.2231
C4YQU0	MET14	Adenylyl-sulfate kinase	2.60523e-05	1.02827	0.000733116	19.9069	20.1677	20.1244	20.0848	20.9208	21.083	21.2209	21.1722
Q9Y872	MET3	Sulfate adenylyltransferase	5.16081e-09	1.02391	1.28401e-05	20.1612	20.2054	20.1823	20.1569	21.183	21.24	21.1765	21.2019
C4YQF9	PEX8	Uncharacterized protein	0.000123615	1.01833	0.00201676	13.9262	13.5388	13.8812	13.7921	14.8323	14.9622	14.6088	14.8084
A0A1D8PP30	orf19.3970	Uncharacterized protein	0.0032434	1.01654	0.0199495	14.7556	15.0319	14.8572	15.2891	16.2261	15.7965	15.6459	16.3314
C4YJ63	MXR1	Peptide-methionine (S)-S-oxide reductase	8.80431e-05	1.01015	0.00160477	19.5387	19.7578	19.6219	19.7992	20.6265	20.7236	20.6668	20.7413
A0A1D8PQJ8	orf19.7085	Uncharacterized protein	3.52576e-05	-1.00021	0.000879865	18.3021	18.1242	17.9706	18.1465	17.2724	17.1249	17.1481	16.9971
A0A1D8PEI2	DAK2	Dihydroxyacetone kinase	2.55843e-07	-1.01507	5.30448e-05	22.0003	21.94	22.0025	22.0671	21.0219	20.9793	21.0401	20.9083
C4YJN6	SUR2	Protein SUR2	0.00220489	-1.02255	0.0152807	18.8936	18.7958	18.5737	19.1328	17.7935	17.7676	17.8785	17.8661
C4YTY0	ERG5	Cytochrome P450 61	3.00357e-05	-1.02363	0.000797802	20.1424	20.3223	20.3282	20.3252	19.3533	19.259	19.3403	19.0711
P43076	PHR1	pH-responsive protein 1	0.00144726	-1.02904	0.0114492	15.9012	16.1872	16.5753	16.1161	15.0417	15.3564	14.9596	15.3059
C4YID8	NDH51	NADH dehydrogenase [ubiquinone] flavoprotein 1, mitochondrial	9.42155e-08	-1.03474	4.12e-05	19.6474	19.6992	19.6866	19.735	18.7028	18.5904	18.6667	18.6694
Q59TZ8	GLK1	Phosphotransferase	0.000184357	-1.03945	0.00267451	20.795	20.8429	20.6855	21.0045	19.9216	19.8761	19.8587	19.5137
Q9P8Q7	ICL1	Isocitrate lyase	0.00440843	-1.05272	0.0249626	16.1582	16.6448	15.7672	16.2811	14.9809	15.2131	15.0087	15.4378
Q5AMJ5	PGA53	GPI-anchored protein 53	0.000891266	-1.06248	0.00821285	17.5764	17.6249	17.4049	17.1935	16.6051	16.6014	16.0656	16.2777
A0A1D8PJ35	orf19.2515	ZZ-type domain-containing protein	0.00552388	-1.07473	0.0292102	16.4442	16.2486	15.672	16.2636	15.5792	14.679	14.9509	15.1204
A0A0A0Y8X0	ERG11	Erg11	2.78954e-05	-1.08217	0.000770057	18.6911	18.909	18.5773	18.7452	17.5274	17.6054	17.7543	17.7069
A0A1D8PUB4	XYL2	L-iditol 2-dehydrogenase	8.04603e-05	-1.09551	0.00151655	20.1316	20.3173	20.3286	20.2618	19.164	19.2207	19.3193	18.9533
A0A1D8PPW9	GCV1	Aminomethyltransferase	8.81674e-07	-1.12111	0.000104457	20.2448	20.2407	20.1368	20.2608	19.0547	19.1247	19.1948	19.0245
Q92206	ERG1	Squalene monooxygenase	5.60923e-06	-1.15839	0.000295188	21.9092	21.9617	21.9071	22.0172	20.8112	20.778	20.7959	20.7765
A0A1D8PPZ0	orf19.5547	Complex I-B22	0.000163459	-1.16974	0.00244256	19.1546	19.3258	19.3233	19.4629	18.0717	17.995	18.0808	18.4401
C4YQ61	NUO2	Uncharacterized protein	0.000416353	-1.18944	0.00477334	19.7187	19.8661	19.8179	19.8363	18.6774	18.3685	18.6223	18.813
O93875	ERG3	Delta(7)-sterol 5(6)-desaturase	6.04783e-05	-1.2069	0.00127517	19.0998	18.9467	18.8505	19.2549	17.9119	17.6615	17.8013	17.9496
A0A1D8PHR5	PST1	Pst1p	0.000310512	-1.22478	0.00399253	17.7802	17.575	17.8441	17.3256	16.6787	16.4793	16.3453	16.1225
A0A1D8PE97	GCV2	Glycine cleavage system P protein	4.6077e-07	-1.24669	7.53649e-05	20.6286	20.6965	20.7255	20.7866	19.4373	19.4829	19.559	19.3713
A0A1D8PQ26	ADO1	Adenosine kinase	0.00680266	-1.25549	0.0335149	16.5998	17.0317	17.2388	16.152	15.4081	15.4998	15.9509	15.1415
C4YK63	orf19.1862	SBDS domain-containing protein	0.000924833	-1.26721	0.00841311	19.9394	19.9867	19.8277	20.0758	19.0744	18.5717	18.4941	18.6206
Q5A4Z5	orf19.951	Uncharacterized protein	0.00111582	-1.27127	0.0096227	17.2083	17.3323	17.3343	17.2063	16.0578	15.8113	15.8012	16.3258
A0A1D8PIS1	orf19.5342.2	Uncharacterized protein	0.00658091	-1.27138	0.0329827	18.6955	17.9936	17.6643	17.9649	16.931	16.6288	16.7344	16.9385
C4YDJ5	OLE1	Acyl-CoA desaturase	7.47688e-06	-1.30593	0.00034449	19.941	19.6617	19.6673	19.7874	18.5676	18.3378	18.4287	18.4996
A0A1D8PRX9	orf19.3223.1	Uncharacterized protein	1.40756e-07	-1.32896	4.12e-05	19.3437	19.3601	19.2107	19.3012	17.951	17.8915	18.0441	18.0133
A0A1D8PJA6	orf19.1682	NAD(P)-bd_dom domain-containing protein	0.000158833	-1.32954	0.00239883	19.861	19.8806	19.8422	19.8288	18.6533	18.3783	18.4644	18.5984
A0A1D8PJR3	orf19.332.1	Uncharacterized protein	0.00112336	-1.33609	0.00967102	18.3183	18.9265	18.661	18.9212	17.3815	17.221	17.3933	17.4868
Q5AF38	AMS1	Alpha-mannosidase	0.00167273	-1.3877	0.0125953	16.4428	16.331	16.47	16.3123	15.2393	15.1964	14.9803	14.5892
A0A1D8PLB5	ERG251	Erg251p	0.000587138	-1.42039	0.00601152	19.3276	19.2897	19.3108	19.3495	18.0309	17.9077	18.035	17.6224
C4YQG1	HEM13	Coproporphyrinogen oxidase	1.07083e-07	-1.4218	4.12e-05	21.1611	21.1284	21.181	21.2019	19.7872	19.7626	19.7656	19.6698
A0A1D8PEG8	TPO3	Spermine transporter	0.00140646	-1.43282	0.0112517	17.7064	17.7615	17.0536	17.5313	16.1585	15.9262	16.0516	16.1852
Q59QC7	UPC2	Sterol uptake control protein 2	0.000859615	-1.44632	0.00795064	16.3033	16.5614	16.4504	16.1564	15.3751	14.8872	14.8405	14.5834
Q5A5U4	RHD3	Cell wall protein RHD3	7.82346e-06	-1.45327	0.000353905	16.913	17.0509	17.2408	17.0098	15.4655	15.5664	15.5545	15.8149
C4YPZ2	orf19.1625	NADH dehydrogenase [ubiquinone] 1 alpha subcomplex subunit	0.00150043	-1.47582	0.0117392	18.0122	18.4002	18.4944	17.9913	16.9529	17.1833	16.2676	16.5911
A0A1D8PI37	orf19.1873	Uncharacterized protein	1.92493e-06	-1.48644	0.000171044	19.9254	19.9302	19.9828	19.8916	18.473	18.332	18.4706	18.5086
Q59T35	OSM1	Fumarate reductase	7.48488e-05	-1.49293	0.00143249	21.0049	21.1291	21.0246	21.1047	19.645	19.6507	19.6582	19.3377
C4YP71	FESUR1	NADH-ubiquinone oxidoreductase 20 kDa subunit	2.55587e-06	-1.50882	0.000198719	19.7431	19.7993	19.5317	19.5948	18.0436	18.1206	18.2228	18.2467
A0A1D8PU10	NUO1	Nuo1p	2.31473e-07	-1.51247	5.30448e-05	19.5921	19.6489	19.6141	19.6752	18.084	18.0835	18.0992	18.2139
C4YCQ5	PHO84	Inorganic phosphate transporter PHO84	0.000769463	-1.55244	0.00726536	17.2412	17.7092	17.8418	17.4775	16.0789	15.9183	16.006	16.0568
C4YS34	PSY4	Uncharacterized protein	0.000102069	-1.55526	0.00175743	15.7007	16.0692	16.2471	16.0232	14.3063	14.2373	14.8036	14.4719
Q59X49	DDR48	Stress protein DDR48	0.00523445	-1.57579	0.0280675	17.3556	17.6305	17.9346	17.394	16.7876	15.7122	15.5631	15.9487
A0A1D8PSZ0	IFE2	Ife2p	8.81216e-06	-1.62621	0.000365411	19.1941	19.2366	19.1836	19.248	17.5174	17.5743	17.72	17.5457
A0A1D8PC75	orf19.6079	Retrotrans_gag domain-containing protein (Fragment)	0.00423361	-1.63908	0.0242701	16.0906	16.715	15.63	16.7616	14.6784	14.7673	14.2825	14.9127
A0A1D8PIL9	orf19.1367.1	Uncharacterized protein	0.00161824	-1.69919	0.0123692	17.7485	17.941	18.2918	17.7858	16.2982	15.796	16.0264	16.8497
A0A1D8PRQ2	orf19.7502	Uncharacterized protein	7.78518e-06	-1.72829	0.000353905	18.9487	18.9609	18.6446	19.0489	17.3564	17.1434	17.0297	17.1604
Q59SU5	HTA1	Histone H2A.1	0.00130323	-1.84014	0.0106834	22.5531	22.5005	22.3712	21.5194	20.206	20.2796	20.846	20.2521
A0A1D8PIC2	orf19.216.1	Uncharacterized protein	0.00651863	-1.86038	0.0328973	16.4129	16.2497	16.4039	15.924	14.5	13.8811	13.9193	15.2486
A0A1D8PPB2	NUO3	Uncharacterized protein	1.18884e-05	-1.87133	0.000441469	19.387	19.5109	19.7387	19.3505	17.7308	17.5632	17.5173	17.6905
C4YGH1	orf19.3128	Uncharacterized protein	0.000764639	-2.02803	0.00723354	14.4691	14.9242	15.6069	15.0768	13.1843	12.5891	13.181	13.0106
A0A1D8PEH4	orf19.4758	Uncharacterized protein	2.4357e-07	-2.07109	5.30448e-05	19.4986	19.6097	19.6252	19.6149	17.6035	17.4081	17.4655	17.587
A0A1D8PCD3	orf19.3290	NADH dehydrogenase [ubiquinone] iron-sulfur protein 4, mitochondrial	0.000158171	-2.10047	0.00239883	19.5529	19.7038	19.7124	19.5073	17.5609	17.2028	17.4564	17.8544
Q5A8I8	IHD1	Induced during hyphae development protein 1	0.0025798	-2.14812	0.0169803	12.3887	12.9803	13.5086	13.0303	10.8288	10.8288	10.8288	10.8288
C4YKB8	UCF1	Respiratory growth induced protein 1	0.00256038	-2.26073	0.0168971	18.7174	19.0035	18.9877	18.7846	15.9253	16.4874	17.2278	16.8099
A0A1D8PI62	RAD57	Putative DNA-dependent ATPase	0.002149	-2.33081	0.0149978	13.2773	13.3602	13.5257	12.4754	10.8288	10.8288	10.8288	10.8288
A0A1D8PS45	ADH5	Adh5p	0.000774365	-2.48065	0.0072978	19.808	19.9865	19.9109	20.1164	17.9076	17.5633	17.562	16.8664
C4YEQ0	orf19.1026	EXOSC1 domain-containing protein	5.65452e-05	-2.53077	0.0012128	13.2673	13.2375	13.5682	13.3655	10.8288	10.8288	10.8288	10.8288
Q9B8D6	NAD1	NADH-ubiquinone oxidoreductase chain 1	2.78833e-06	-2.57485	0.000200193	18.2951	18.2084	18.3137	18.6971	15.7792	15.5816	15.9508	15.9034
C4YDM1	NUO4	Uncharacterized protein	0.000216895	-2.61845	0.00300632	19.3531	19.444	19.3568	19.3645	16.665	16.5624	16.6627	17.1544
A9LS61	SRE1	Sterol regulatory element binding protein 1	3.33339e-05	-2.66384	0.000850612	13.3673	13.6737	13.4325	13.4973	10.8288	10.8288	10.8288	10.8288
Q9B8D1	NAD3	NADH-ubiquinone oxidoreductase chain 3	0.000128673	-2.76746	0.00205876	17.0893	17.7417	17.6531	17.7092	14.9554	14.2759	14.5642	15.3281
A0A1D8PCU5	orf19.2954	Uncharacterized protein	1.1454e-07	-2.80239	4.12e-05	22.286	22.346	22.2762	22.1273	19.4899	19.4858	19.3807	19.4696
Q5AEC1	RSN1	Rsn1p	8.50284e-05	-2.84773	0.00156704	13.4185	13.8838	13.718	13.686	10.8288	10.8288	10.8288	10.8288
A0A1D8PHK4	orf19.4110	Uncharacterized protein	0.00378325	-2.91445	0.022438	14.6839	13.8809	13.0871	13.3212	10.8288	10.8288	10.8288	10.8288
A0A1D8PEK0	orf19.4795	Uncharacterized protein	0.000500673	-2.92894	0.0053234	13.6539	13.9431	14.1282	13.3059	10.8288	10.8288	10.8288	10.8288
B9WDH9	orf19.1637	Uncharacterized protein	0.0017789	-2.93194	0.0130944	13.834	13.8956	14.3154	12.9981	10.8288	10.8288	10.8288	10.8288
A0A1D8PRT6	orf19.3265.1	Uncharacterized protein	1.89018e-05	-2.97458	0.000602921	13.7077	13.9741	13.7246	13.8073	10.8288	10.8288	10.8288	10.8288
Q5A924	orf19.3310	Uncharacterized protein	3.32316e-05	-2.98475	0.000850612	13.8742	13.75	13.6454	13.9848	10.8288	10.8288	10.8288	10.8288
O94039	TKL1	Transketolase 1	2.87643e-07	-2.99017	5.57485e-05	13.8193	13.7932	13.8615	13.8021	10.8288	10.8288	10.8288	10.8288
A0A1D8PPK3	VPS15	Non-specific serine/threonine protein kinase	2.03653e-06	-3.01607	0.00017438	13.927	13.8128	13.8458	13.794	10.8288	10.8288	10.8288	10.8288
A0A1D8PQN9	orf19.7051	Uncharacterized protein	1.26318e-05	-3.02018	0.000452762	13.7535	13.9009	13.9764	13.7652	10.8288	10.8288	10.8288	10.8288
A0A1D8PKV5	STD1	Std1p	0.000330433	-3.04078	0.00418381	14.1953	13.5791	13.603	14.1011	10.8288	10.8288	10.8288	10.8288
A0A1D8PET4	ECM21	Ecm21p	0.000959	-3.07025	0.00858368	14.5391	13.5418	13.5564	13.9591	10.8288	10.8288	10.8288	10.8288
C4YG37	orf19.4919	HTH CENPB-type domain-containing protein	0.000111923	-3.17851	0.0018711	13.997	14.204	14.1494	13.679	10.8288	10.8288	10.8288	10.8288
A0A1D8PSU9	orf19.6315	Uncharacterized protein	1.51355e-05	-3.21259	0.000509522	14.0223	13.9003	14.0453	14.1978	10.8288	10.8288	10.8288	10.8288
Q5A0A9	CLB4	G2/mitotic-specific cyclin-4	7.19059e-06	-3.276	0.000340766	14.0105	14.1921	14.0316	14.1852	10.8288	10.8288	10.8288	10.8288
C4YR24	orf19.1933	Pex24p domain-containing protein	3.94194e-05	-3.27745	0.000943034	14.114	14.3218	14.0866	13.9028	10.8288	10.8288	10.8288	10.8288
C4YDR9	BBC1	Uncharacterized protein	1.31011e-06	-3.29623	0.000129724	14.2062	14.0972	14.1131	14.0838	10.8288	10.8288	10.8288	10.8288
A0A1D8PJ63	orf19.2510	Uncharacterized protein	0.000668869	-3.30473	0.00668543	14.182	14.2732	14.568	13.511	10.8288	10.8288	10.8288	10.8288
A0A1D8PPZ4	WSC2	Wsc2p	1.37767e-05	-3.30579	0.000481356	14.1384	14.1688	13.9697	14.2616	10.8288	10.8288	10.8288	10.8288
B9WII0	AEP1	Uncharacterized protein	0.000353177	-3.30822	0.00433687	14.1723	13.8388	13.9044	14.6327	10.8288	10.8288	10.8288	10.8288
A0A1D8PJK6	orf19.268	Uncharacterized protein	7.45612e-05	-3.31427	0.00143249	13.8214	14.24	14.2553	14.2558	10.8288	10.8288	10.8288	10.8288
B9WDS0	USO5	Type II myosin heavy chain, putative	0.000932887	-3.33346	0.00844008	13.4331	14.4642	14.53	14.2218	10.8288	10.8288	10.8288	10.8288
C4YPT4	orf19.1691	HIG1 domain-containing protein	0.000280409	-3.3842	0.00367747	21.0446	21.1162	21.0518	21.3534	18.1795	17.1429	17.6909	18.0159
C4YDS2	orf19.2798	Uncharacterized protein	0.000190908	-3.46274	0.00273763	13.856	14.4361	14.5594	14.3148	10.8288	10.8288	10.8288	10.8288
Q5AIA1	EXG2	Glucan 1,3-beta-glucosidase 2	3.47214e-05	-3.47197	0.000872595	14.4102	14.2771	14.4514	14.0646	10.8288	10.8288	10.8288	10.8288
B9WDX9	orf19.6941	Diacylglycerol O-acyltransferase	0.000197291	-3.4842	0.00280492	14.2157	14.5507	14.5723	13.9135	10.8288	10.8288	10.8288	10.8288
B9WKG0	DBF4	HSK1 kinase regulatory subunit, putative	9.33847e-06	-3.51374	0.000380887	14.3892	14.3459	14.4506	14.1846	10.8288	10.8288	10.8288	10.8288
A0A1D8PQ97	PHO80	Uncharacterized protein	6.55908e-05	-3.53278	0.00131605	14.6173	14.1516	14.2092	14.4684	10.8288	10.8288	10.8288	10.8288
C4YIR2	TES15	Uncharacterized protein	2.06761e-06	-3.54062	0.00017438	14.3707	14.4054	14.272	14.4297	10.8288	10.8288	10.8288	10.8288
B9WJ06	LYS14	Transcription factor with zinc cluster DNA-binding motif, putative	4.33862e-06	-3.55195	0.000257012	14.4373	14.2544	14.4486	14.3828	10.8288	10.8288	10.8288	10.8288
B9WFG3	orf19.4699	Lipase, putative	5.25963e-05	-3.57139	0.00116416	14.3102	14.6802	14.4115	14.199	10.8288	10.8288	10.8288	10.8288
B9WFC8	NMD5	Nonsense-mediated mRNA decay protein, putative	0.0020461	-3.57935	0.0145449	14.8197	14.5699	14.8755	13.3677	10.8288	10.8288	10.8288	10.8288
A0A1D8PRN3	PXA1	ATP-binding cassette long-chain fatty acid transporter	1.81802e-05	-3.59592	0.000586164	14.6074	14.4091	14.2523	14.4303	10.8288	10.8288	10.8288	10.8288
B9W9Q2	orf19.6359	Uncharacterized protein	9.47716e-06	-3.60237	0.000383401	14.4348	14.3992	14.3044	14.5864	10.8288	10.8288	10.8288	10.8288
A0A1D8PU20	VMA22	Vma22p	0.000698374	-3.62033	0.00684077	15.039	14.6808	14.0365	14.0404	10.8288	10.8288	10.8288	10.8288
Q59TD2	orf19.4498	Uncharacterized protein	0.00103033	-3.66429	0.00912265	14.569	14.7964	14.9418	13.6653	10.8288	10.8288	10.8288	10.8288
C4YG49	orf19.6347	Uncharacterized protein	0.000101266	-3.70405	0.00174964	14.6817	14.6485	14.6665	14.1349	10.8288	10.8288	10.8288	10.8288
Q5A6N8	orf19.516	Oligosaccharide translocation protein RFT1	1.04036e-07	-3.74991	4.12e-05	14.6083	14.585	14.5428	14.5789	10.8288	10.8288	10.8288	10.8288
A0A1D8PNU9	orf19.3216	Oxidant-induced cell-cycle arrest protein 5	1.4494e-05	-3.77633	0.000497393	14.723	14.6827	14.4047	14.6103	10.8288	10.8288	10.8288	10.8288
A0A1D8PPX5	orf19.5523	Uncharacterized protein	2.16194e-05	-3.78602	0.000659988	14.7194	14.3836	14.735	14.6215	10.8288	10.8288	10.8288	10.8288
A0A1D8PRY8	orf19.2529.1	Uncharacterized protein	0.000155036	-3.88308	0.00236645	15.1364	14.601	14.371	14.7393	10.8288	10.8288	10.8288	10.8288
C4YRM6	orf19.6665	RanBD1 domain-containing protein	0.00236355	-3.88944	0.0160232	15.211	15.588	13.9303	14.1438	10.8288	10.8288	10.8288	10.8288
A0A1D8PGQ1	orf19.5840	Topoisomerase I damage affected protein 2 (Fragment)	3.21896e-06	-3.90138	0.000219418	14.7322	14.776	14.807	14.6057	10.8288	10.8288	10.8288	10.8288
A0A1D8PI01	YCS4	Condensin complex subunit 1	0.000792273	-3.92864	0.0074384	14.3242	14.3424	15.519	14.8442	10.8288	10.8288	10.8288	10.8288
C4YM82	orf19.915	Uncharacterized protein	0.000131654	-3.93197	0.002093	15.0351	14.7155	14.3456	14.947	10.8288	10.8288	10.8288	10.8288
C4YKI3	orf19.199	Uncharacterized protein	0.000264214	-3.93941	0.00349661	15.0146	14.9033	14.9671	14.1879	10.8288	10.8288	10.8288	10.8288
Q59VM7	GIG1	N-acetylglucosamine-induced protein 1	0.000104345	-3.94534	0.00179041	14.8206	14.357	14.9507	14.9685	10.8288	10.8288	10.8288	10.8288
B9WMC6	CLG1	Cyclin-like protein, putative	0.000159087	-3.95524	0.00239883	14.9843	15.0313	14.31	14.8106	10.8288	10.8288	10.8288	10.8288
A0A1D8PQJ6	orf19.7110	tRNA-specific adenosine deaminase	0.000548878	-3.956	0.00573785	14.9092	15.0986	15.0855	14.046	10.8288	10.8288	10.8288	10.8288
C4YTZ7	TIM54	Mitochondrial import inner membrane translocase subunit TIM54	3.51135e-07	-3.98977	6.47129e-05	14.8154	14.8729	14.7671	14.8191	10.8288	10.8288	10.8288	10.8288
A0A1D8PKW7	orf19.6186	Uncharacterized protein	9.90097e-06	-4.0072	0.000387931	14.8363	14.6717	14.8406	14.9956	10.8288	10.8288	10.8288	10.8288
C4YSQ3	orf19.5516	Signal recognition particle subunit SRP72	5.26745e-06	-4.01064	0.000291232	14.6954	14.9535	14.8666	14.8424	10.8288	10.8288	10.8288	10.8288
C4YDP2	orf19.5051	CENP-T_C domain-containing protein	1.26098e-06	-4.01496	0.000128054	14.9369	14.7816	14.8407	14.8159	10.8288	10.8288	10.8288	10.8288
Q9B8C9	NAD5	NADH-ubiquinone oxidoreductase chain 5	5.80277e-07	-4.01686	8.53521e-05	18.8164	18.8131	18.9623	18.8075	14.9211	14.6114	14.8351	14.9643
A0A1D8PH98	ITR1	Myo-inositol transporter	0.000114047	-4.02938	0.00189167	15.2428	14.7947	14.5134	14.882	10.8288	10.8288	10.8288	10.8288
C4YMI8	DBP6	Uncharacterized protein	1.38332e-05	-4.05233	0.000481356	14.9239	14.9346	15.0031	14.6631	10.8288	10.8288	10.8288	10.8288
A0A1D8PQX5	orf19.6555	CHY-type domain-containing protein	5.44377e-05	-4.06819	0.00118289	14.8902	15.1092	15.0208	14.5679	10.8288	10.8288	10.8288	10.8288
C4YL07	orf19.2564	Uncharacterized protein	7.58485e-05	-4.08144	0.00144606	14.9293	15.2784	14.6934	14.74	10.8288	10.8288	10.8288	10.8288
C4YD93	ERG12	Mevalonate kinase	3.28237e-06	-4.08308	0.000220717	14.9706	14.9637	14.9399	14.7734	10.8288	10.8288	10.8288	10.8288
C4YK93	NSA1	Ribosome biogenesis protein NSA1	1.94928e-05	-4.08605	0.000613426	14.9225	14.8077	14.7786	15.1507	10.8288	10.8288	10.8288	10.8288
C4YH42	orf19.1426	Uncharacterized protein	5.95335e-06	-4.09662	0.000299231	14.9164	14.9349	14.7858	15.0647	10.8288	10.8288	10.8288	10.8288
C4YFC2	TRM2	Endo-exonuclease NUCR	0.000613043	-4.13608	0.00625103	15.036	15.0926	15.5145	14.2166	10.8288	10.8288	10.8288	10.8288
A0A1D8PH77	orf19.193	Uncharacterized protein	4.77219e-07	-4.14239	7.53649e-05	14.9719	15.0092	15.003	14.9008	10.8288	10.8288	10.8288	10.8288
A0A1D8PN96	TAC1	Tac1p	3.22411e-05	-4.15415	0.000839958	14.9376	14.7541	15.2464	14.9938	10.8288	10.8288	10.8288	10.8288
C4YG83	orf19.5227	Uncharacterized protein	2.88586e-05	-4.16817	0.000779763	15.0159	15.2224	15.0069	14.7427	10.8288	10.8288	10.8288	10.8288
A0A1D8PSL8	orf19.474	Brr6_like_C_C domain-containing protein	1.01182e-06	-4.17176	0.000114428	14.9184	15.0756	15.0067	15.0017	10.8288	10.8288	10.8288	10.8288
A0A1D8PJ87	orf19.1681	OHCU_decarbox domain-containing protein	2.49755e-05	-4.21763	0.000718018	14.976	14.8926	15.3229	14.9943	10.8288	10.8288	10.8288	10.8288
B9WLU5	FDH1	Formate dehydrogenase	0.00038206	-4.23103	0.00451575	14.475	15.6346	15.0718	15.058	10.8288	10.8288	10.8288	10.8288
A0A1D8PCR3	MNN11	Alpha-1,6-mannosyltransferase	1.81126e-05	-4.25274	0.000586164	15.1597	15.2371	15.089	14.8405	10.8288	10.8288	10.8288	10.8288
B9WCS7	orf19.6896	Uncharacterized protein	7.20576e-07	-4.25939	9.7774e-05	15.0413	15.0518	15.1707	15.0891	10.8288	10.8288	10.8288	10.8288
B9WAP8	SNF2	Transcription regulatory protein, putative	3.0142e-05	-4.26816	0.000797802	14.9056	15.209	15.3275	14.9459	10.8288	10.8288	10.8288	10.8288
A0A1D8PTA6	orf19.716	Uncharacterized protein	0.000413225	-4.26929	0.00474874	15.4501	15.3995	15.1547	14.3882	10.8288	10.8288	10.8288	10.8288
A0A1D8PNJ2	orf19.4316	Epsilon-trimethyllysine 2-oxoglutarate dioxygenase	5.67321e-06	-4.29764	0.000295188	15.1098	15.0934	15.0117	15.291	10.8288	10.8288	10.8288	10.8288
C4YM20	PTC4	PPM-type phosphatase domain-containing protein	1.90975e-05	-4.32126	0.000605281	15.1583	15.3752	15.1246	14.9422	10.8288	10.8288	10.8288	10.8288
B9WF60	YDC1	Alkaline ceramidase, putative	0.000110553	-4.36661	0.00186479	14.7379	15.3452	15.4777	15.221	10.8288	10.8288	10.8288	10.8288
A0A1D8PKQ8	ZFU2	Zfu2p	4.21487e-06	-4.37458	0.000252689	15.298	15.1039	15.2967	15.115	10.8288	10.8288	10.8288	10.8288
C4YQ90	SKN2	Beta-glucan synthesis-associated protein KRE6	0.000338527	-4.39143	0.00424964	15.3159	15.1148	14.6561	15.7943	10.8288	10.8288	10.8288	10.8288
C4YGX0	ARG8	Acetylornithine aminotransferase, mitochondrial	6.8087e-05	-4.4106	0.00133913	15.2584	15.4589	15.3971	14.8433	10.8288	10.8288	10.8288	10.8288
P47837	RPS4A	40S ribosomal protein S4	4.36512e-07	-4.43147	7.53649e-05	15.2858	15.3064	15.188	15.261	10.8288	10.8288	10.8288	10.8288
A0A1D8PD58	orf19.4459	GLOBIN domain-containing protein	4.55999e-05	-4.45317	0.0010596	15.4856	15.3584	15.3578	14.9262	10.8288	10.8288	10.8288	10.8288
A0A1D8PKI1	orf19.7445	Glucose-induced degradation complex subunit	1.96546e-06	-4.49624	0.000171581	15.2125	15.405	15.3794	15.3035	10.8288	10.8288	10.8288	10.8288
A0A1D8PQ21	orf19.5587	Uncharacterized protein	9.93394e-05	-4.49781	0.00172316	15.3533	14.9351	15.7185	15.2998	10.8288	10.8288	10.8288	10.8288
A0A1D8PS89	NUE1	Uncharacterized protein	0.000409359	-4.51742	0.00472615	15.1752	15.9462	15.533	14.7306	10.8288	10.8288	10.8288	10.8288
B9WKR0	ACC1	Biotin carboxylase	1.39829e-07	-4.5502	4.12e-05	15.3433	15.3648	15.3794	15.4287	10.8288	10.8288	10.8288	10.8288
C4YEC4	orf19.445	Uncharacterized protein	1.43336e-05	-4.58612	0.000495305	15.3101	15.6647	15.2973	15.3877	10.8288	10.8288	10.8288	10.8288
Q59ZG8	DAD2	DASH complex subunit DAD2	2.30026e-08	-4.71508	3.17683e-05	15.5572	15.5597	15.5148	15.544	10.8288	10.8288	10.8288	10.8288
C4YK55	orf19.1872	Uncharacterized protein	9.5487e-05	-4.74852	0.0016849	15.2966	15.4064	15.5537	16.0527	10.8288	10.8288	10.8288	10.8288
B9WAE2	orf19.2036	Oxidoreductase, putative	0.000372384	-4.75521	0.00441186	15.0457	15.2173	16.0128	16.0604	10.8288	10.8288	10.8288	10.8288
B9WBS1	orf19.5486	Endoribonuclease YSH1	4.85014e-05	-4.75714	0.00110708	15.6236	15.6041	15.8824	15.2339	10.8288	10.8288	10.8288	10.8288
B9WEE0	PRE3	Proteasome endopeptidase complex	0.00166881	-4.79959	0.0125953	14.3598	15.7991	15.9532	16.4017	10.8288	10.8288	10.8288	10.8288
A0A1D8PQ93	orf19.5754	Uncharacterized protein	6.45754e-05	-4.80013	0.00131605	16.0241	15.5113	15.6558	15.3247	10.8288	10.8288	10.8288	10.8288
Q5AAU5	ATC1	Cell wall acid trehalase ATC1	0.000529649	-4.80368	0.00556019	15.8845	14.7714	16.1484	15.7259	10.8288	10.8288	10.8288	10.8288
C4YHB7	JAB1	COP9 signalosome complex subunit 5	9.46477e-05	-4.83736	0.0016849	15.8114	15.8467	15.8487	15.158	10.8288	10.8288	10.8288	10.8288
B9WJJ7	KEX1	Pheromone-processing carboxypeptidase KEX1	4.96768e-08	-4.85393	3.70839e-05	15.6585	15.721	15.6686	15.683	10.8288	10.8288	10.8288	10.8288
B9WHH0	orf19.4262	RNA-binding protein, putative	8.7155e-06	-4.88639	0.000365411	15.768	15.6732	15.5268	15.893	10.8288	10.8288	10.8288	10.8288
B9WLY5	SRR1	Stress response regulator protein 1	7.95218e-05	-4.89195	0.00150456	15.9369	16.0325	15.3321	15.5818	10.8288	10.8288	10.8288	10.8288
B9W974	RPA190	DNA-directed RNA polymerase subunit	2.45341e-05	-4.93397	0.000713928	15.9917	15.4632	15.8212	15.7751	10.8288	10.8288	10.8288	10.8288
B9WBJ3	BIO32	Biotin biosynthesis enzyme, putative	5.69494e-06	-4.96515	0.000295188	15.984	15.7136	15.7989	15.6795	10.8288	10.8288	10.8288	10.8288
B9WFG5	MDN1	Midasin	0.000209375	-4.97788	0.00293478	16.1537	15.15	16.0672	15.8559	10.8288	10.8288	10.8288	10.8288
B9W7F4	orf19.1030	FK506-binding protein	2.43024e-06	-4.97834	0.000191951	15.9468	15.7682	15.81	15.7037	10.8288	10.8288	10.8288	10.8288
Q59U07	orf19.725	Uncharacterized protein	4.57827e-05	-5.11588	0.0010596	15.729	16.335	15.7488	15.9661	10.8288	10.8288	10.8288	10.8288
B9WIQ3	orf19.3394	Uncharacterized protein	8.11889e-07	-5.13076	0.000103589	15.9795	16.0373	15.8606	15.961	10.8288	10.8288	10.8288	10.8288
O94038	ADH2	Alcohol dehydrogenase 2	0.00078792	-5.14785	0.00741151	15.2219	16.9181	16.1549	15.6119	10.8288	10.8288	10.8288	10.8288
A0A1D8PI48	FLC3	Flc3p	0.000281081	-5.14802	0.00367747	16.25	16.2284	16.2317	15.1974	10.8288	10.8288	10.8288	10.8288
B9WI80	RPN5	Proteasome regulatory subunit, putative	2.9129e-07	-5.19046	5.57485e-05	16.02	16.0605	16.0523	15.9444	10.8288	10.8288	10.8288	10.8288
Q5AKZ4	MCU1	Mcu1p	5.80803e-06	-5.25105	0.000297946	16.1544	15.9761	15.9423	16.2468	10.8288	10.8288	10.8288	10.8288
B9W8F8	ADE4	Amidophosphoribosyltransferase	1.03862e-06	-5.32899	0.000114849	16.1002	16.097	16.2745	16.1596	10.8288	10.8288	10.8288	10.8288
B9WKI6	PDI1	Protein disulfide-isomerase	0.000138092	-5.33136	0.00216539	16.1278	16.4537	16.4871	15.5722	10.8288	10.8288	10.8288	10.8288
A0A1D8PEK6	orf19.4801	tRNA dimethylallyltransferase	1.04731e-05	-5.35561	0.000403985	16.123	15.9963	16.4254	16.193	10.8288	10.8288	10.8288	10.8288
A0A1D8PGI6	orf19.1502	Uncharacterized protein	8.44144e-06	-5.38452	0.000362503	16.3433	16.0191	16.1262	16.3648	10.8288	10.8288	10.8288	10.8288
B9WFJ9	orf19.4703	SWIM-type domain-containing protein	7.27017e-07	-5.41369	9.7774e-05	16.1407	16.2664	16.244	16.319	10.8288	10.8288	10.8288	10.8288
A0A1D8PT83	orf19.715	Uncharacterized protein	1.34695e-05	-5.45775	0.00047535	16.5647	16.128	16.2972	16.1565	10.8288	10.8288	10.8288	10.8288
B9WIX2	CDC37	Hsp90 chaperone protein kinase-targeting subunit	9.55714e-10	-5.50016	4.75563e-06	16.3173	16.3359	16.329	16.3338	10.8288	10.8288	10.8288	10.8288
A0A1D8PGG2	orf19.1505	Uncharacterized protein	1.15151e-06	-5.58904	0.000119373	16.3436	16.364	16.5439	16.42	10.8288	10.8288	10.8288	10.8288
Q59UP6	PGA10	GPI-anchored hemophore PGA10	0.0014507	-5.66192	0.0114583	15.0294	16.8975	16.7873	17.2488	10.8288	10.8288	10.8288	10.8288
B9WHN5	BUB3	Cell cycle arrest protein, putative	5.96204e-08	-5.67074	3.70839e-05	16.5457	16.4881	16.4647	16.4999	10.8288	10.8288	10.8288	10.8288
P0CT51	BLP1	Blood-induced peptide 1	1.16106e-07	-5.73174	4.12e-05	16.6088	16.5048	16.5583	16.5703	10.8288	10.8288	10.8288	10.8288
B9WN31	orf19.7608	Uncharacterized protein	3.1934e-05	-5.73983	0.000837048	16.3557	16.957	16.3722	16.5898	10.8288	10.8288	10.8288	10.8288
B9W8D5	LHP1	RNA-binding La protein homologue, putative	6.38206e-05	-5.92822	0.00131605	16.6451	17.2323	16.3585	16.7923	10.8288	10.8288	10.8288	10.8288
A0A1D8PS61	OPT3	Opt3p	1.51367e-05	-6.01499	0.000509522	16.817	16.5938	16.8159	17.1486	10.8288	10.8288	10.8288	10.8288
A0A1D8PG52	orf19.2076	Uncharacterized protein	1.56865e-07	-6.06483	4.33646e-05	16.8526	16.8635	16.8943	16.9642	10.8288	10.8288	10.8288	10.8288
C4YR29	orf19.4131	ER membrane protein complex subunit 1	1.10523e-05	-6.38829	0.000419819	17.3952	17.3385	17.2291	16.9058	10.8288	10.8288	10.8288	10.8288
A0A1D8PTJ4	TSC11	TORC2 complex subunit	0.000367437	-6.56256	0.00440101	16.3101	17.6683	17.7352	17.852	10.8288	10.8288	10.8288	10.8288
C4YSI9	orf19.5601	DUF1992 domain-containing protein	3.33133e-05	-6.65849	0.000850612	17.023	17.6239	17.5141	17.7883	10.8288	10.8288	10.8288	10.8288
B9WAZ7	orf19.5783	Uncharacterized protein	0.00154952	-6.88101	0.0119356	18.3922	17.7342	15.967	18.7459	10.8288	10.8288	10.8288	10.8288
Q59UT4	RBT5	GPI-anchored hemophore RBT5	0.000488061	-7.51327	0.0052567	17.4567	18.8161	17.709	19.3866	10.8288	10.8288	10.8288	10.8288
C4YTT4	YPS7	Peptidase A1 domain-containing protein	0.0111391	-8.67746	0.0469729	21.1648	21.3063	14.8929	20.6612	10.8288	10.8288	10.8288	10.8288

## Sheet: GO
GOID	Function	GeneRatio	Description	Qvalue	Count	Gene
GO:16491	Molecular Function	0.124579	Oxidoreductase activity	4.42e-06	37	GOR1/ERG3/ADH2/OLE1/ERG1/HEM14/C1_09020W_A/AOX2/CYB2/SUR2/OSM1/ECM17/GRE2/PST1/ZTA1/C2_08850C_A/MET10/HEM13/ERG251/C4_06710W_A/OYE32/ERG11/C5_02920W_A/EBP1/OYE2/OYE23/MAE1/C6_02480W_A/GCV1/PRX1/ERG5/OYE22/ADH5/FDH1/IFE2/YHB1/XYL2
GO:10181	Molecular Function	0.030303	FMN binding	8.35e-05	9	NDH51/OSM1/ECM17/PST1/OYE32/EBP1/OYE2/OYE23/OYE22
GO:15453	Molecular Function	0.023569	Oxidoreduction-driven active transmembrane transporter activity	0.01033	7	C1_08610C_A/NDH51/C3_01540W_A/FESUR1/NAD1/NAD3/NAD5
GO:8137	Molecular Function	0.016835	NADH dehydrogenase (ubiquinone) activity	0.01062	5	NDH51/FESUR1/NAD1/NAD3/NAD5
GO:16705	Molecular Function	0.030303	Oxidoreductase activity, acting on paired donors, with incorporation or reduction of molecular oxygen	0.01371	9	ERG3/OLE1/ERG1/SUR2/ERG251/ERG11/C5_02920W_A/ERG5/YHB1
GO:36094	Molecular Function	0.232323	Small molecule binding	0.01639	69	YPT7/GOR1/C1_03870C_A/ERG3/C1_07470C_A/ADH2/UPC2/ERG1/C1_09020W_A/DAK2/LYS142/C1_09390W_A/ERG12/C1_14050C_A/ZCF9/C2_00880W_A/SNF2/SUR2/NDH51/BIO32/OSM1/ECM17/PST1/ZTA1/C2_08850C_A/C2_08950W_A/C2_09500W_A/C3_01130C_A/THI6/ZCF31/FESUR1/ZFU2/MDN1/ERG251/ARG8/OYE32/C4_06910W_A/MET14/ERG11/TAC1/C5_02920W_A/GLN3/EBP1/VPS15/OYE2/OYE23/MAE1/C6_02380W_A/C6_02480W_A/LYS14/STE23/ERG5/DBF4/C7_03480W_A/PCK1/P…
GO:20037	Molecular Function	0.026936	Heme binding	0.03163	8	OLE1/CYB2/ECM17/RBT5/PGA10/ERG11/ERG5/YHB1
GO:46906	Molecular Function	0.026936	Tetrapyrrole binding	0.03163	8	OLE1/CYB2/ECM17/RBT5/PGA10/ERG11/ERG5/YHB1
GO:16717	Molecular Function	0.013468	Oxidoreductase activity, acting on paired donors, with oxidation of a pair of donors resulting in the reduction of molecular oxygen to two molecules of water	0.0386	4	ERG3/OLE1/SUR2/ERG5
